# Supplementary material for: Pevonedistat (MLN4924): mechanism of cell death induction and therapeutic potential in colorectal cancer
Source: Cell Death Discov. 2020 Jul 21;6:61. doi: 10.1038/s41420-020-00296-w (PMC7374701; doi:10.1038/s41420-020-00296-w)
Supplement: Supplementary file 6 — Supplementary Table S1 [file 41420_2020_296_MOESM6_ESM.xlsx]

## Sheet: Supplementary Table S1
Drug name	Drug Id	Cell line name	Cosmic sample Id	TCGA classification	Tissue	Tissue sub-type	IC50	AUC	Max conc	RMSE	Z score	Dataset version
Pevonedistat	1529	RKO	909698	COREAD	digestive_system	large_intestine	-1.95755	0.395188	10	0.114081	-1.3862	GDSC2
Pevonedistat	1529	HCT116	905936	COREAD	digestive_system	large_intestine	-1.90015	0.397199	10	0.0660675	-1.35845	GDSC2
Pevonedistat	1529	SW48	909751	COREAD	digestive_system	large_intestine	-0.715177	0.550999	10	0.0897239	-0.785401	GDSC2
Pevonedistat	1529	KM12	905989	COREAD	digestive_system	large_intestine	-0.68771	0.557871	10	0.102464	-0.772118	GDSC2
Pevonedistat	1529	SNU175	1659928	COREAD	digestive_system	large_intestine	-0.60807	0.571312	10	0.0773456	-0.733605	GDSC2
Pevonedistat	1529	MDST8	1240173	COREAD	digestive_system	large_intestine	-0.435241	0.590552	10	0.104397	-0.650026	GDSC2
Pevonedistat	1529	SNU407	1660034	COREAD	digestive_system	large_intestine	-0.053886	0.634043	10	0.0588903	-0.465606	GDSC2
Pevonedistat	1529	SKCO1	909718	COREAD	digestive_system	large_intestine	0.0608372	0.651681	10	0.12135	-0.410127	GDSC2
Pevonedistat	1529	SNUC5	1674021	COREAD	digestive_system	large_intestine	0.187287	0.654292	10	0.0551312	-0.348977	GDSC2
Pevonedistat	1529	LS411N	907794	COREAD	digestive_system	large_intestine	0.207871	0.661577	10	0.067408	-0.339023	GDSC2
Pevonedistat	1529	HCT15	905937	COREAD	digestive_system	large_intestine	0.37096	0.689547	10	0.110722	-0.260154	GDSC2
Pevonedistat	1529	CL40	1240124	COREAD	digestive_system	large_intestine	0.594799	0.703836	10	0.0889261	-0.151908	GDSC2
Pevonedistat	1529	HT55	907287	COREAD	digestive_system	large_intestine	0.69665	0.711143	10	0.0877243	-0.102654	GDSC2
Pevonedistat	1529	NCIH716	908458	COREAD	digestive_system	large_intestine	0.860807	0.726678	10	0.112629	-0.0232683	GDSC2
Pevonedistat	1529	LS180	998189	COREAD	digestive_system	large_intestine	0.974376	0.737635	10	0.110149	0.0316528	GDSC2
Pevonedistat	1529	LOVO	907790	COREAD	digestive_system	large_intestine	1.03219	0.741802	10	0.115408	0.059613	GDSC2
Pevonedistat	1529	HT29	905939	COREAD	digestive_system	large_intestine	1.10644	0.744938	10	0.102065	0.0955173	GDSC2
Pevonedistat	1529	SW620	905962	COREAD	digestive_system	large_intestine	1.13771	0.748767	10	0.0883788	0.110641	GDSC2
Pevonedistat	1529	RCM1	909263	COREAD	digestive_system	large_intestine	2.10113	0.803203	10	0.0606821	0.576541	GDSC2
Pevonedistat	1529	CCK81	1240123	COREAD	digestive_system	large_intestine	2.30233	0.882495	10	0.0371232	0.673839	GDSC2
Pevonedistat	1529	SW837	909755	COREAD	digestive_system	large_intestine	2.40485	0.85876	10	0.0286127	0.723416	GDSC2
Pevonedistat	1529	LS123	907792	COREAD	digestive_system	large_intestine	2.47523	0.818637	10	0.0639614	0.757454	GDSC2
Pevonedistat	1529	CL11	1290769	COREAD	digestive_system	large_intestine	2.51939	0.807536	10	0.0340643	0.77881	GDSC2
Pevonedistat	1529	NCIH747	908457	COREAD	digestive_system	large_intestine	2.56555	0.831143	10	0.0339675	0.801131	GDSC2
Pevonedistat	1529	C2BBE1	910700	COREAD	digestive_system	large_intestine	2.70094	0.83699	10	0.0405188	0.866603	GDSC2
Pevonedistat	1529	SW1463	909748	COREAD	digestive_system	large_intestine	2.89964	0.908834	10	0.0446199	0.962692	GDSC2
Pevonedistat	1529	T84	909761	COREAD	digestive_system	large_intestine	3.03235	0.912312	10	0.0924763	1.02687	GDSC2
Pevonedistat	1529	SNU61	1660035	COREAD	digestive_system	large_intestine	3.19769	0.895639	10	0.0718559	1.10683	GDSC2
Pevonedistat	1529	SNUC1	910905	COREAD	digestive_system	large_intestine	3.2077	0.903993	10	0.150059	1.11167	GDSC2
Pevonedistat	1529	SW948	909757	COREAD	digestive_system	large_intestine	3.32616	0.918301	10	0.0512701	1.16896	GDSC2
Pevonedistat	1529	LS1034	917486	COREAD	digestive_system	large_intestine	3.81614	0.960531	10	0.0985987	1.4059	GDSC2
Pevonedistat	1529	CW2	910554	COREAD	digestive_system	large_intestine	3.98154	0.968205	10	0.0180294	1.48589	GDSC2
Pevonedistat	1529	COLO678	910689	COREAD	digestive_system	large_intestine	4.76648	0.895435	10	0.0927188	1.86548	GDSC2
Pevonedistat	1529	SW1116	909746	COREAD	digestive_system	large_intestine	5.07418	0.967345	10	0.035238	2.01428	GDSC2
Pevonedistat	1529	SW1417	909747	COREAD	digestive_system	large_intestine	7.79633	0.960103	10	0.0388004	3.33069	GDSC2
