# Supplementary material for: Pevonedistat (MLN4924): mechanism of cell death induction and therapeutic potential in colorectal cancer
Source: Cell Death Discov. 2020 Jul 21;6:61. doi: 10.1038/s41420-020-00296-w (PMC7374701; doi:10.1038/s41420-020-00296-w)
Supplement: Supplementary file 7 — Supplementary Table S2 [file 41420_2020_296_MOESM7_ESM.xlsx]

## Sheet: Sheet1
Gene_Symbol	logFC	AveExpr	P.Value	adj.P.Val	Disease
ACOT4	-5.91345	-1.73631	4.2947e-07	0.00696592	COREAD
ABCB1	-9.1428	2.19165	5.16147e-07	0.00696592	COREAD
CXXC5	-6.46234	3.89344	2.75422e-06	0.0213775	COREAD
KLK1	-5.49107	1.41268	3.75196e-06	0.0213775	COREAD
CLIC5	-6.53449	1.29517	3.95998e-06	0.0213775	COREAD
QPRT	-7.48178	3.09929	4.91871e-06	0.0214538	COREAD
PHACTR1	4.12569	-4.22543	6.72844e-06	0.0214538	COREAD
ASPHD2	3.17144	0.352581	6.96622e-06	0.0214538	COREAD
KIAA1161	-2.06308	5.02381	7.58242e-06	0.0214538	COREAD
NHLRC1	-5.46481	-0.871588	7.9482e-06	0.0214538	COREAD
RAB32	-6.60255	0.901564	9.16175e-06	0.0224813	COREAD
TFEB	-1.92794	2.20551	1.2081e-05	0.0240533	COREAD
ALG1L	-4.81974	-0.489557	1.49857e-05	0.0240533	COREAD
PDZK1	-5.67115	-0.91902	1.50545e-05	0.0240533	COREAD
PCSK6	-3.76058	4.60936	1.50817e-05	0.0240533	COREAD
TMEM139	-3.74484	4.14669	1.5945e-05	0.0240533	COREAD
DOK4	-1.381	5.42402	1.60164e-05	0.0240533	COREAD
KAT8	-0.645305	4.67187	1.60403e-05	0.0240533	COREAD
TUBA4A	-2.34854	6.06994	1.77343e-05	0.025194	COREAD
LRRFIP1P1	-3.51798	0.922316	2.56388e-05	0.0334472	COREAD
ABCC6	-4.54723	0.215042	2.72613e-05	0.0334472	COREAD
LOC105369239	-4.54723	0.215042	2.72613e-05	0.0334472	COREAD
TRIM10	-4.60126	0.0613458	3.53011e-05	0.0414282	COREAD
C1QTNF1-AS1	-4.64729	-2.2462	4.13658e-05	0.0465228	COREAD
DNAH3	-4.11322	0.0463159	4.33984e-05	0.0468564	COREAD
KCNMB3	-3.84291	-0.202325	4.7526e-05	0.0474334	COREAD
CACFD1	-1.6458	3.56768	4.84211e-05	0.0474334	COREAD
RASSF10	-6.39828	-2.63586	4.92048e-05	0.0474334	COREAD
RPL22L1	2.1182	6.1132	5.68552e-05	0.0484587	COREAD
FUOM	-4.40098	1.8041	5.70025e-05	0.0484587	COREAD
FAM222A	-2.03666	2.19155	5.70164e-05	0.0484587	COREAD
MLH1	-5.05293	3.70568	5.80184e-05	0.0484587	COREAD
ZSWIM7	1.01249	2.78508	5.92448e-05	0.0484587	COREAD
DERL2	0.644899	4.76493	6.6148e-05	0.0525137	COREAD
EPS8L3	-5.72231	4.21096	7.04318e-05	0.0533368	COREAD
SFXN5	-1.66474	3.34811	7.22877e-05	0.0533368	COREAD
CAMTA2	1.04346	5.06329	7.31128e-05	0.0533368	COREAD
CRB2	-4.22771	-0.116085	7.6683e-05	0.0544692	COREAD
P2RY2	-5.62227	-0.107545	8.2335e-05	0.056129	COREAD
CLIC3	-3.77415	0.302959	8.31787e-05	0.056129	COREAD
IL2RG	-6.6657	0.302987	9.75899e-05	0.0635933	COREAD
NEURL4	0.669039	5.13719	9.89522e-05	0.0635933	COREAD
CMAS	-1.02257	6.22421	0.000101472	0.0636959	COREAD
RBBP8NL	-5.27564	1.01377	0.000104299	0.0639825	COREAD
CFAP53	3.27899	-2.26798	0.000110693	0.0663961	COREAD
SKA1	1.06754	4.17142	0.000115666	0.0664277	COREAD
BTF3L4	0.736988	5.50601	0.000115668	0.0664277	COREAD
TMEM63C	-5.31554	-0.0122903	0.000121491	0.0683187	COREAD
ZSWIM3	-1.3427	2.11277	0.000125459	0.0691098	COREAD
HENMT1	-6.00271	1.96427	0.00013008	0.0702224	COREAD
MBOAT4	2.2788	-6.20087	0.000138931	0.0735301	COREAD
DNAL1	0.7159	3.79665	0.000141771	0.0735903	COREAD
HSPA13	1.08132	5.34152	0.000146347	0.0745321	COREAD
KLKB1	3.62985	-5.26639	0.00015553	0.077742	COREAD
TMEM184A	-2.21477	4.77495	0.000168396	0.0826426	COREAD
RNF215	1.44119	2.72023	0.000178117	0.0852837	COREAD
HPS4	0.671082	5.36037	0.000183348	0.0852837	COREAD
IL17RE	-2.24058	3.25559	0.000184574	0.0852837	COREAD
AIM1L	-4.64095	2.71514	0.000186416	0.0852837	COREAD
ACTR3C	-1.6758	2.0614	0.000196778	0.0874209	COREAD
ANXA9	-4.35546	2.06982	0.000202671	0.0874209	COREAD
ENTPD8	-3.62759	0.508119	0.000206448	0.0874209	COREAD
BMF	-3.28718	1.5718	0.00020708	0.0874209	COREAD
IL4R	-1.0865	5.46719	0.000207281	0.0874209	COREAD
LIN52	0.706847	3.68958	0.000221873	0.0913098	COREAD
RAB2B	0.566988	3.858	0.000223268	0.0913098	COREAD
HUNK	-5.33302	1.36135	0.000232456	0.0936484	COREAD
MLYCD	-0.755832	3.40753	0.000240135	0.0944092	COREAD
PIWIL4	-4.07723	1.13861	0.0002448	0.0944092	COREAD
MOGAT3	-5.82961	-1.93865	0.000246362	0.0944092	COREAD
EXOSC9	0.894055	5.41734	0.000248335	0.0944092	COREAD
APRT	-0.718219	6.22728	0.000279535	0.101679	COREAD
PLA2G4F	-5.31005	-0.555581	0.000284865	0.101679	COREAD
C2orf54	-5.02074	1.99761	0.000285498	0.101679	COREAD
VIL1	-3.79343	6.29108	0.000287193	0.101679	COREAD
SUSD1	-1.95333	3.99737	0.000288115	0.101679	COREAD
SLC2A9	-3.98848	-1.30368	0.000297028	0.101679	COREAD
OAS1	-4.15982	4.10636	0.000300509	0.101679	COREAD
UBE2W	0.906438	4.64473	0.000301926	0.101679	COREAD
PHF14	-0.939499	5.8518	0.000305165	0.101679	COREAD
ADPRM	1.15712	1.96872	0.000308469	0.101679	COREAD
PC	-2.97271	2.53488	0.000308896	0.101679	COREAD
ZNF286A	1.13352	4.07315	0.000320632	0.103006	COREAD
CACNG4	-6.53702	0.76418	0.000320723	0.103006	COREAD
ZNF286B	2.1359	1.10574	0.00032651	0.103006	COREAD
GRAMD3	-2.32987	2.61134	0.000328191	0.103006	COREAD
DVL2	0.725764	5.17722	0.000332036	0.103015	COREAD
PDZK1IP1	-6.11258	-0.993097	0.00034465	0.105714	COREAD
ST8SIA5	3.22961	-5.73613	0.000357398	0.105988	COREAD
EPM2AIP1	-4.56823	3.86702	0.000360242	0.105988	COREAD
CCRL2	-5.28922	-1.90412	0.000360832	0.105988	COREAD
TMEM105	-3.81877	-1.52391	0.00036125	0.105988	COREAD
TALDO1	-0.653624	7.41144	0.000377929	0.108351	COREAD
RNF10	-0.490566	7.05529	0.000378377	0.108351	COREAD
TTC7A	-1.27665	5.25727	0.000383573	0.108351	COREAD
FUT4	-1.54244	6.11336	0.000387093	0.108351	COREAD
ZNF608	-3.77311	2.82856	0.000389378	0.108351	COREAD
TMC8	-3.43874	1.28204	0.000394958	0.108783	COREAD
ZNF496	0.88355	5.32568	0.000410862	0.11202	COREAD
SPATA25	-2.05425	-0.691081	0.000421669	0.113817	COREAD
ZBTB49	0.550258	2.15151	0.000432796	0.114722	COREAD
UBE2E2	-5.21425	0.976945	0.000434784	0.114722	COREAD
SYP	-4.29813	-0.277563	0.000437774	0.114722	COREAD
MYCN	-4.6488	-1.79102	0.000448968	0.116105	COREAD
CCDC22	-0.608834	3.89638	0.000455365	0.116105	COREAD
H2AFY	-0.625616	8.32989	0.00045899	0.116105	COREAD
C9orf91	1.08913	3.93114	0.000461726	0.116105	COREAD
SSTR5	-5.01259	-0.390035	0.000479896	0.116105	COREAD
SRRD	0.853701	3.95949	0.000488826	0.116105	COREAD
CYB5D1	0.948165	4.72972	0.000489665	0.116105	COREAD
CBY1	0.7623	3.80735	0.000490323	0.116105	COREAD
ROCK2	-0.963431	7.29055	0.000492945	0.116105	COREAD
CYP3A5	-4.06339	2.50695	0.000492982	0.116105	COREAD
PRSS8	-6.03131	3.85827	0.000498092	0.116105	COREAD
MAP3K8	-1.59512	2.87688	0.000499231	0.116105	COREAD
SELENBP1	-5.96017	3.20994	0.000501552	0.116105	COREAD
SYT7	-4.20298	3.97836	0.00050327	0.116105	COREAD
ZCCHC4	0.557127	3.43088	0.000515087	0.117824	COREAD
LIMA1	-1.19214	7.01471	0.000524926	0.119066	COREAD
B3GNT3	-4.07203	4.21203	0.000536822	0.120425	COREAD
LRGUK	2.96248	-4.90834	0.000551016	0.120425	COREAD
BCL2L15	-4.93487	2.44158	0.000556259	0.120425	COREAD
ARHGEF33	1.9683	-6.30231	0.000563188	0.120425	COREAD
LOC101928168	-4.35678	0.868092	0.000564387	0.120425	COREAD
CHN2	-4.35678	0.868092	0.000564387	0.120425	COREAD
MYO15B	-3.9697	4.31153	0.000572242	0.120425	COREAD
FAM153C	1.71341	-6.59936	0.000572714	0.120425	COREAD
NPR2	1.2695	2.57771	0.00057663	0.120425	COREAD
MTERF3	0.845998	4.08472	0.000576649	0.120425	COREAD
ETV4	-0.870739	5.93983	0.000594037	0.120425	COREAD
BLCAP	-0.91724	6.34212	0.000596396	0.120425	COREAD
RAB13	0.903038	5.86013	0.000600241	0.120425	COREAD
DYNLRB1	-0.988706	6.41501	0.000606087	0.120425	COREAD
C19orf44	0.862328	2.31915	0.000606605	0.120425	COREAD
SERPINA1	-4.38304	2.28746	0.00060963	0.120425	COREAD
PIGU	-0.819553	5.16849	0.000618711	0.120425	COREAD
ZFP2	3.73332	-3.77123	0.00062322	0.120425	COREAD
ABCG4	3.35781	-5.29307	0.000625957	0.120425	COREAD
LINC00473	1.05475	-6.95746	0.000627407	0.120425	COREAD
WDFY2	1.48564	2.74317	0.00063216	0.120425	COREAD
THNSL2	-5.39773	0.374175	0.000633964	0.120425	COREAD
ACE2	-5.60565	-1.32964	0.00064109	0.120425	COREAD
LRP5	-1.48669	6.93972	0.000643923	0.120425	COREAD
GPRC5C	-3.36324	3.72435	0.000647449	0.120425	COREAD
SYNGR2	-1.07349	7.24912	0.000665137	0.120425	COREAD
LOC442497	-3.61975	-4.23648	0.000666218	0.120425	COREAD
ELF1	-0.842308	6.31304	0.000667897	0.120425	COREAD
LOC400927-CSNK1E	0.61708	6.57009	0.000670105	0.120425	COREAD
CSNK1E	0.61708	6.57009	0.000670105	0.120425	COREAD
TLDC2	-3.52183	1.40085	0.000672425	0.120425	COREAD
CFAP36	0.739396	4.40257	0.000673688	0.120425	COREAD
ZNF561	0.797467	4.5382	0.00069267	0.122829	COREAD
RAB20	-1.40473	4.71964	0.000697345	0.122829	COREAD
PDE4B	6.10316	-3.17594	0.000700788	0.122829	COREAD
MEP1A	-5.90482	-2.71255	0.000712968	0.124158	COREAD
SLC39A6	0.922533	6.00443	0.000746609	0.128482	COREAD
USP46	0.873095	4.52375	0.000749666	0.128482	COREAD
KALRN	-3.54527	3.08386	0.000752121	0.128482	COREAD
PRAP1	-5.38999	-0.317478	0.000756896	0.128482	COREAD
MAGEA8	1.64628	-6.6803	0.000761598	0.128482	COREAD
ALPI	-4.5267	-3.32298	0.000771265	0.129304	COREAD
CEACAM1	-4.44579	2.88439	0.000796634	0.130837	COREAD
GPX3	-6.6962	-0.21917	0.000804162	0.130837	COREAD
AHI1	1.02348	4.31388	0.000811127	0.130837	COREAD
DPEP1	-6.18928	2.28484	0.000811725	0.130837	COREAD
GABRE	-4.4536	3.56884	0.000812835	0.130837	COREAD
ABCC6P1	-4.32735	-2.00814	0.000814599	0.130837	COREAD
CHST2	2.8913	-5.81312	0.000815245	0.130837	COREAD
LOC101928881	-5.02008	-2.20993	0.000823676	0.130837	COREAD
THAP5	0.687224	4.93441	0.000824035	0.130837	COREAD
GAS5	1.00534	8.02415	0.000847737	0.133278	COREAD
COCH	-4.34979	1.08067	0.000849281	0.133278	COREAD
PLD2	0.858893	4.29842	0.000857247	0.13375	COREAD
SYNPR	3.24365	-6.19599	0.000872677	0.134595	COREAD
C2orf68	-0.525084	4.61672	0.0008727	0.134595	COREAD
CGN	-3.1794	5.56226	0.00087762	0.134595	COREAD
TPCN2	-0.843929	4.28558	0.000891	0.1348	COREAD
EML4	-0.954492	7.08277	0.000892416	0.1348	COREAD
VWA1	-3.35584	3.03227	0.000893942	0.1348	COREAD
ATP6V0D1	-0.887307	5.78385	0.000914923	0.136031	COREAD
LINC01558	-3.92178	-2.71191	0.000917372	0.136031	COREAD
SYCP2L	3.31973	-4.22664	0.000929415	0.136031	COREAD
PIAS2	1.09749	4.04209	0.000930858	0.136031	COREAD
LASP1	-0.913975	8.56262	0.00093439	0.136031	COREAD
PPP1R14D	-5.57166	-1.74935	0.000937755	0.136031	COREAD
SEMA3F	-4.62679	2.10509	0.000940157	0.136031	COREAD
HSD17B14	3.83293	-4.37224	0.000947728	0.136031	COREAD
DNAH10	3.42537	-1.18489	0.000955224	0.136031	COREAD
CNOT11	-0.451612	6.10571	0.000956134	0.136031	COREAD
BCAR1	-0.903035	6.21108	0.000957538	0.136031	COREAD
PDE9A	-3.51442	1.58105	0.000970761	0.137187	COREAD
ACY3	-4.33473	-2.12698	0.000997666	0.13966	COREAD
GPX8	3.23856	2.3105	0.00100054	0.13966	COREAD
ITGB6	-3.56178	2.99038	0.00100895	0.13966	COREAD
LOC100505984	-3.56178	2.99038	0.00100895	0.13966	COREAD
FRMD4B	-3.14308	2.23147	0.00101733	0.140101	COREAD
COMMD3	0.691895	4.39442	0.00104567	0.143272	COREAD
C20orf96	1.21749	3.08826	0.00107054	0.145939	COREAD
CLDN4	-3.95618	7.55933	0.00108398	0.146312	COREAD
LINC01268	-4.46528	-2.43887	0.00108941	0.146312	COREAD
IFITM1	-4.54794	3.46058	0.00108954	0.146312	COREAD
C6orf222	-4.83249	-0.276434	0.00110783	0.146393	COREAD
IL18R1	3.65769	-4.03801	0.00110786	0.146393	COREAD
CDHR5	-3.34262	2.09754	0.00111802	0.146393	COREAD
TMC6	-1.07807	5.70995	0.00111882	0.146393	COREAD
GGT6	-5.74059	-0.170199	0.00113122	0.146393	COREAD
KLHDC7A	-4.39772	-0.879204	0.0011368	0.146393	COREAD
RBFOX2	0.634235	6.42463	0.00113859	0.146393	COREAD
MIS12	0.592551	4.59482	0.00114423	0.146393	COREAD
POLR1E	0.760995	5.20422	0.00114881	0.146393	COREAD
BDKRB2	-4.24679	1.34737	0.00115084	0.146393	COREAD
PTGES	-3.89055	2.1584	0.0011529	0.146393	COREAD
MYBL2	-1.03896	7.09633	0.00115522	0.146393	COREAD
SMIM6	-3.39894	-0.890135	0.00116209	0.146575	COREAD
UBOX5-AS1	2.24664	-5.54277	0.00117237	0.146806	COREAD
SLC7A7	-3.75423	2.83261	0.00118417	0.146806	COREAD
SFI1	0.694744	4.64201	0.00118706	0.146806	COREAD
SLC2A14	-4.95321	-3.24932	0.0011899	0.146806	COREAD
CARHSP1	-0.732646	5.79438	0.0011931	0.146806	COREAD
SNX19	-1.28534	6.0562	0.00119861	0.146806	COREAD
SOWAHA	-5.32116	-2.22212	0.00120199	0.146806	COREAD
CHMP4B	-0.892446	7.23157	0.00121199	0.14736	COREAD
ATP6V1A	-0.614783	6.1687	0.00123505	0.147962	COREAD
LINC01003	-1.30109	1.89122	0.00123654	0.147962	COREAD
TM4SF4	-5.43381	-2.22344	0.0012443	0.147962	COREAD
FAM47E	-2.12533	0.3142	0.00124674	0.147962	COREAD
IER3IP1	0.817254	5.28643	0.00125034	0.147962	COREAD
SP6	-4.16773	3.14821	0.00125458	0.147962	COREAD
HNRNPH2	-0.606408	6.74207	0.00125531	0.147962	COREAD
SMAD2	0.897379	5.974	0.00127243	0.149329	COREAD
RGS10	1.50285	3.70603	0.00129353	0.150909	COREAD
FOXD4	2.22665	-1.22705	0.00129709	0.150909	COREAD
CX3CL1	-4.80436	-1.91591	0.00130483	0.151158	COREAD
ARID3A	-1.67188	4.53492	0.00131073	0.151193	COREAD
FKBP4	-0.592451	7.96901	0.00132373	0.151952	COREAD
FOLR1	-5.30916	-1.22935	0.00133611	0.151952	COREAD
GOLT1A	-3.93079	0.600118	0.00134396	0.151952	COREAD
PDE11A	-3.73629	-3.94401	0.00134435	0.151952	COREAD
SLC25A51	0.868206	3.48736	0.00134598	0.151952	COREAD
EIF2AK1	-0.548678	7.84929	0.00135292	0.151952	COREAD
ATP6V0C	-0.695661	6.5871	0.00136838	0.151952	COREAD
TCN2	-3.57716	0.872815	0.00136883	0.151952	COREAD
HAUS6	0.805493	5.75262	0.00137355	0.151952	COREAD
MPP1	-3.82199	1.44209	0.00137823	0.151952	COREAD
NEIL2	1.03203	3.87888	0.00137923	0.151952	COREAD
CEP97	0.733961	4.11436	0.00141099	0.154564	COREAD
DHX33	0.655718	6.10401	0.00141439	0.154564	COREAD
PRR15	-5.04372	3.31548	0.00142814	0.155437	COREAD
ISM2	-4.88066	-2.44309	0.00144013	0.155779	COREAD
ARL14	-4.27474	0.674473	0.00145233	0.155779	COREAD
FAM175A	1.03599	2.95785	0.00145842	0.155779	COREAD
AKR1C2	-2.49261	1.83343	0.00146121	0.155779	COREAD
HMX3	2.05788	-6.44252	0.00146277	0.155779	COREAD
CNTROB	0.647738	5.38876	0.00146591	0.155779	COREAD
MDM2	1.14178	6.61527	0.00148977	0.157694	COREAD
C18orf25	0.740347	4.87366	0.00150887	0.159092	COREAD
GPC6	3.00421	-5.73303	0.00153226	0.160929	COREAD
RPL9	1.39876	7.59494	0.00153934	0.161046	COREAD
PAQR3	0.981317	4.84029	0.00155291	0.161166	COREAD
C4orf48	-2.90995	0.598193	0.0015541	0.161166	COREAD
MT1A	-5.06673	-3.31835	0.0015584	0.161166	COREAD
PELI1	-1.17446	5.32849	0.00157561	0.161906	COREAD
SCAMP2	-0.753229	6.32837	0.00157755	0.161906	COREAD
GSE1	-1.03558	6.97336	0.00159018	0.162584	COREAD
PROC	-3.19274	-2.43998	0.00160869	0.163707	COREAD
KPNA5	1.28396	2.75342	0.00162112	0.163707	COREAD
PMP22	3.73694	1.68612	0.00162596	0.163707	COREAD
RIPK2	0.775974	4.52139	0.00163512	0.163707	COREAD
METTL4	0.602025	3.61325	0.0016359	0.163707	COREAD
PRSS36	-3.47991	-3.17355	0.00166216	0.163707	COREAD
EPS8L2	-2.07691	6.7199	0.00166583	0.163707	COREAD
LRRC75A-AS1	1.01677	8.81326	0.0016675	0.163707	COREAD
ARHGDIB	-3.76892	2.45172	0.00167201	0.163707	COREAD
LOC100131315	-3.69469	-4.567	0.00167929	0.163707	COREAD
ZNF236	0.664916	3.89228	0.00168194	0.163707	COREAD
C8orf37	0.900601	1.38692	0.00168606	0.163707	COREAD
TLX1	-4.10149	-1.38794	0.00168631	0.163707	COREAD
ARHGAP27	-1.35245	5.89087	0.00170063	0.163707	COREAD
GATA3	-3.94756	-0.938372	0.00170408	0.163707	COREAD
ERP44	-0.615564	5.92706	0.00170431	0.163707	COREAD
NOL4L	-1.21929	5.1333	0.00170503	0.163707	COREAD
PXDC1	-4.1193	0.649132	0.00171496	0.163707	COREAD
TM4SF5	-4.71619	-0.75278	0.00171906	0.163707	COREAD
FBF1	1.05855	3.58772	0.0017334	0.163707	COREAD
NDC80	0.60438	5.19915	0.00173382	0.163707	COREAD
MKNK1	-0.774743	4.14929	0.0017346	0.163707	COREAD
TOB1	-1.1273	5.88012	0.00174697	0.163998	COREAD
LOC101927780	1.8706	-6.31058	0.00175195	0.163998	COREAD
VPS13B	0.611788	5.16951	0.00176801	0.163998	COREAD
CCDC120	-3.10596	3.82308	0.00176898	0.163998	COREAD
YPEL3	-3.51186	1.44444	0.00176932	0.163998	COREAD
PTCH1	-1.3476	4.83681	0.00177413	0.163998	COREAD
IDH3G	-0.866539	5.59715	0.00179281	0.165159	COREAD
HIST4H4	-2.59657	-0.0846975	0.00180067	0.165318	COREAD
ZNF252P	0.706127	4.80188	0.00181231	0.16544	COREAD
G6PC3	-0.658447	5.69567	0.00181425	0.16544	COREAD
RITA1	-0.542302	4.85129	0.0018338	0.166328	COREAD
PBK	0.968545	5.48931	0.00183631	0.166328	COREAD
GPKOW	-0.634699	4.60294	0.00186786	0.16862	COREAD
FAM227A	1.58714	1.56361	0.00188384	0.169042	COREAD
GFM1	-0.508117	6.64402	0.00189482	0.169042	COREAD
CHD4	-0.507899	8.57966	0.00190293	0.169042	COREAD
CLDN18	3.37968	-5.4487	0.00192024	0.169042	COREAD
TBX20	-3.89413	-4.42454	0.00193133	0.169042	COREAD
STYX	0.682188	4.66102	0.00194484	0.169042	COREAD
KLHL17	0.945266	3.34042	0.00195131	0.169042	COREAD
METTL7B	-3.47558	3.65408	0.00195788	0.169042	COREAD
GAPLINC	3.09216	-5.62286	0.00196044	0.169042	COREAD
APOBR	-4.41451	-1.42869	0.00196357	0.169042	COREAD
CXorf38	-1.00085	3.83978	0.00196529	0.169042	COREAD
B3GNT8	-3.85536	-0.965044	0.00196656	0.169042	COREAD
BATF2	-4.66237	-0.689334	0.00197349	0.169042	COREAD
PRR5L	-5.35892	1.64073	0.00197477	0.169042	COREAD
FCGRT	-3.30265	3.90907	0.00198022	0.169042	COREAD
FGF8	2.04696	-6.16259	0.00198366	0.169042	COREAD
HSCB	0.798007	2.73435	0.00198542	0.169042	COREAD
CMIP	-0.90733	5.76348	0.001988	0.169042	COREAD
TMEM41A	-0.532526	5.22224	0.00199153	0.169042	COREAD
SNAPC1	0.883615	3.28417	0.00204109	0.17175	COREAD
GP6	3.07932	-3.50115	0.00204179	0.17175	COREAD
SPPL3	-0.545907	5.61796	0.00204475	0.17175	COREAD
ZMYND8	-0.97443	6.20486	0.00204889	0.17175	COREAD
LRRC37A	-1.18917	1.79689	0.00206265	0.171862	COREAD
DERA	-0.66112	5.34304	0.00206296	0.171862	COREAD
SPTAN1	-0.691738	8.68773	0.00208084	0.17223	COREAD
SLC9A3R1	-1.05406	6.12204	0.00209032	0.17223	COREAD
DCDC2	-5.31636	-0.469432	0.00209068	0.17223	COREAD
MOB1B	0.717158	4.91897	0.0020929	0.17223	COREAD
IK	-0.520709	6.93388	0.00211352	0.172592	COREAD
PKP1	-4.67915	-1.51326	0.00211777	0.172592	COREAD
ACTRT3	-3.482	-0.348019	0.0021222	0.172592	COREAD
RAP1GDS1	0.678608	5.26603	0.00213261	0.172592	COREAD
CXXC1	0.857191	5.21248	0.00214895	0.172592	COREAD
GALE	-0.806205	5.84587	0.00215208	0.172592	COREAD
NLGN2	2.3281	3.21316	0.00216463	0.172592	COREAD
TSPAN1	-5.01991	4.00126	0.00217073	0.172592	COREAD
RSAD1	0.662535	5.1121	0.00217628	0.172592	COREAD
CTNNBL1	-0.766373	5.97522	0.00217747	0.172592	COREAD
HMCES	-0.585606	5.90642	0.00218094	0.172592	COREAD
KIAA0226L	-5.22994	0.706394	0.00218445	0.172592	COREAD
TUBE1	1.4116	4.12704	0.00218957	0.172592	COREAD
TROVE2	0.639632	5.2169	0.00219249	0.172592	COREAD
PRTFDC1	-3.17799	3.26008	0.00219523	0.172592	COREAD
SLC46A1	-1.6278	4.46225	0.00220587	0.172592	COREAD
BCAP31	-0.81736	8.08568	0.002206	0.172592	COREAD
ADAMTSL2	-4.28879	-3.39609	0.00221281	0.172624	COREAD
MUS81	0.57416	4.89698	0.00222433	0.173024	COREAD
CYP46A1	2.51867	-5.67803	0.00224493	0.173492	COREAD
GSTK1	-0.748277	6.67023	0.0022459	0.173492	COREAD
SMIM22	-4.48001	2.64017	0.00225024	0.173492	COREAD
JUP	-3.40712	7.48346	0.00226201	0.173492	COREAD
TMEM187	-1.06369	2.66796	0.00226623	0.173492	COREAD
UBE2D2	-0.461625	6.2519	0.00226892	0.173492	COREAD
TONSL	0.692466	6.04132	0.00228987	0.174186	COREAD
LINC00304	2.25553	-5.87011	0.00230236	0.174186	COREAD
PRAC2	-3.20165	-3.41125	0.00231299	0.174186	COREAD
LOC101929634	-2.81121	-2.80673	0.00231528	0.174186	COREAD
HADHB	-0.453156	6.39434	0.00231733	0.174186	COREAD
TTBK1	-3.39093	-3.90896	0.00232225	0.174186	COREAD
DDHD1	1.04102	4.13719	0.00232317	0.174186	COREAD
ZDHHC9	-0.876398	6.34922	0.0023479	0.175008	COREAD
EIF3L	0.646228	7.92969	0.00235181	0.175008	COREAD
DPP3	-0.853925	6.26534	0.00235359	0.175008	COREAD
CST3	-1.16399	6.43545	0.0023993	0.177525	COREAD
DIO3	-5.24736	-1.4908	0.00240539	0.177525	COREAD
TM7SF2	-0.823274	4.05852	0.00241208	0.177525	COREAD
LRG1	-4.33732	0.131657	0.00241984	0.177525	COREAD
GTPBP3	0.580143	5.05091	0.00242031	0.177525	COREAD
EBF2	1.92534	-6.63448	0.00243706	0.178119	COREAD
LINC01186	-3.62417	-3.79481	0.00244161	0.178119	COREAD
ZNF16	0.582436	3.05683	0.0024673	0.179112	COREAD
SPINK1	-5.43909	-2.78403	0.00247685	0.179112	COREAD
HTATIP2	-0.759783	5.95271	0.00247969	0.179112	COREAD
PERP	-1.23573	8.59129	0.00248176	0.179112	COREAD
QRICH2	1.88219	0.704163	0.00250491	0.179816	COREAD
POLR3G	1.60233	3.90464	0.00251105	0.179816	COREAD
SMAP1	-2.01626	4.02906	0.00251151	0.179816	COREAD
GREM1	-4.48366	0.103433	0.0025319	0.180796	COREAD
NES	-4.47407	2.06566	0.0025611	0.182194	COREAD
SLC25A30	1.06147	3.53389	0.00257051	0.182194	COREAD
WNT11	-5.35177	0.404207	0.00257172	0.182194	COREAD
ESPN	-3.52853	0.543168	0.00259107	0.182927	COREAD
FTX	-2.46146	0.276579	0.00259608	0.182927	COREAD
KAAG1	-3.17841	-4.5443	0.00260631	0.182927	COREAD
RPL17	0.946292	9.78658	0.00260918	0.182927	COREAD
RIPK3	-4.44656	0.59943	0.00261665	0.182975	COREAD
ZFP90	0.810611	4.05818	0.00263714	0.183932	COREAD
MUM1	0.458243	5.55382	0.00265308	0.184567	COREAD
THOC5	0.684898	5.25343	0.00266537	0.184716	COREAD
FAM160B2	0.768076	4.96053	0.00266891	0.184716	COREAD
LOC101927237	1.48321	-6.75865	0.00267586	0.184723	COREAD
DBIL5P	1.09838	-0.877861	0.00269546	0.185266	COREAD
RNF11	0.572706	5.27306	0.00270204	0.185266	COREAD
ADGRF4	-3.87497	0.401227	0.0027097	0.185266	COREAD
ZBTB25	0.821882	4.03865	0.00271366	0.185266	COREAD
POF1B	-5.14839	4.44927	0.00271804	0.185266	COREAD
ERBB3	-2.08012	7.2287	0.00273759	0.186129	COREAD
NEURL3	-3.92472	-2.26775	0.00275029	0.186522	COREAD
SEMA6C	3.51691	-0.928039	0.0027979	0.189276	COREAD
STON2	-3.31037	1.14322	0.00283125	0.189359	COREAD
SMCHD1	0.857167	6.52411	0.00283159	0.189359	COREAD
EEFSEC	-0.789516	4.01947	0.00283249	0.189359	COREAD
SPATA41	-2.3553	-4.1881	0.00283827	0.189359	COREAD
TRIM15	-3.11752	2.8467	0.00284387	0.189359	COREAD
ATF4	0.623694	8.70416	0.00284902	0.189359	COREAD
NRCAM	-4.25059	0.146161	0.00285283	0.189359	COREAD
ZNF557	0.763839	2.92534	0.00285526	0.189359	COREAD
OASL	-4.08405	1.23561	0.00288618	0.190941	COREAD
AOC1	-5.52229	1.79884	0.00289425	0.191006	COREAD
GP2	2.64773	-6.38698	0.00291632	0.191814	COREAD
MAPK3	-1.01544	5.24711	0.0029207	0.191814	COREAD
PDGFRL	3.08843	-2.54613	0.0029312	0.191814	COREAD
C2orf66	2.55295	-5.2243	0.00293686	0.191814	COREAD
ZNF839	0.760011	3.97907	0.00294802	0.191814	COREAD
ZNF503-AS2	-2.6461	-0.371915	0.00294913	0.191814	COREAD
ASB1	0.571108	5.59621	0.00296556	0.192419	COREAD
TMPRSS2	-4.27776	4.17277	0.00299105	0.193608	COREAD
XKR3	0.985855	-6.90167	0.00300541	0.193891	COREAD
RALY	-0.70093	7.47992	0.00300979	0.193891	COREAD
CLEC16A	-0.461213	5.24421	0.00303841	0.193916	COREAD
PARP2	0.457593	5.38775	0.00304736	0.193916	COREAD
UBA6-AS1	0.862261	2.67963	0.00305031	0.193916	COREAD
GGT7	-3.01619	2.69841	0.00305067	0.193916	COREAD
ACOT8	-0.897413	4.02155	0.0030618	0.193916	COREAD
JKAMP	0.528636	5.27452	0.00307746	0.193916	COREAD
TMEM206	0.920849	3.68556	0.00308094	0.193916	COREAD
BMI1	0.73625	5.88275	0.00308714	0.193916	COREAD
SDCBP2-AS1	1.4875	0.0289443	0.00309756	0.193916	COREAD
FKBP1A-SDCBP2	1.4875	0.0289443	0.00309756	0.193916	COREAD
ZSCAN26	0.806223	2.75274	0.00310598	0.193916	COREAD
TTC39C	1.60863	2.9481	0.00310683	0.193916	COREAD
AIFM1	-0.624935	6.46327	0.00311153	0.193916	COREAD
TAGLN2	-0.988278	8.57664	0.00311356	0.193916	COREAD
DGKI	3.39715	-5.8137	0.00312524	0.193916	COREAD
RBM42	-0.586284	6.08342	0.00312677	0.193916	COREAD
SLCO2B1	-5.81726	-0.664865	0.00313807	0.193916	COREAD
CFB	-3.14054	1.78534	0.00314367	0.193916	COREAD
RTFDC1	-0.730285	6.91594	0.00314953	0.193916	COREAD
PRR13	-0.668955	7.07064	0.00315387	0.193916	COREAD
TGM3	-4.13735	-3.02951	0.0031819	0.194853	COREAD
FGD3	-3.15463	2.43149	0.00318611	0.194853	COREAD
KIFC2	0.973129	5.1332	0.00319391	0.194853	COREAD
URAD	-3.654	-4.32605	0.00320878	0.194853	COREAD
PPP1R3D	-0.905741	3.55743	0.00321048	0.194853	COREAD
HPDL	-4.19479	2.80727	0.00321242	0.194853	COREAD
VWA2	-4.23224	1.80278	0.00322909	0.194858	COREAD
NARS2	-0.564289	4.97074	0.00324043	0.194858	COREAD
LINC00668	-4.78663	-0.242395	0.00324073	0.194858	COREAD
KRT23	-6.42864	1.99084	0.00325009	0.194858	COREAD
BAZ2A	-0.317836	7.65796	0.00325777	0.194858	COREAD
GPSM2	-0.985418	6.28296	0.00326377	0.194858	COREAD
ACTL6A	-0.447145	6.81091	0.00326998	0.194858	COREAD
CYP2B6	-5.51665	-0.828271	0.00327025	0.194858	COREAD
SLC19A3	-3.94237	-3.56389	0.00328264	0.195165	COREAD
LPCAT3	-0.918899	5.91189	0.00330133	0.195636	COREAD
ANPEP	-2.5969	-1.07123	0.00330505	0.195636	COREAD
CEP57L1	0.807523	2.94524	0.00331946	0.196059	COREAD
TNFRSF10B	1.08631	7.01523	0.00332837	0.196156	COREAD
ERVFRD-1	1.95627	-6.29275	0.00335105	0.197062	COREAD
MORN4	1.51522	2.51659	0.0033923	0.198788	COREAD
DLX3	-4.51181	-3.18465	0.00340028	0.198788	COREAD
LOC100049716	-2.60687	1.33239	0.0034025	0.198788	COREAD
DENND1A	-0.654417	4.96211	0.00341393	0.198964	COREAD
MARK2	-0.572265	5.93093	0.00342476	0.198964	COREAD
TMEM237	0.922219	4.66358	0.00342762	0.198964	COREAD
AIMP2	-0.699015	5.54696	0.00344206	0.199374	COREAD
SGK2	-3.19954	2.32907	0.00347664	0.200398	COREAD
KIAA1211	1.59628	3.01998	0.00348041	0.200398	COREAD
TMEM173	-4.39928	2.49707	0.00348202	0.200398	COREAD
DUS1L	-0.485036	6.84493	0.00349913	0.200787	COREAD
FNDC8	1.76075	-6.32125	0.00350365	0.200787	COREAD
CHRM5	-1.82737	-5.9008	0.0035382	0.20209	COREAD
SCARF2	3.08018	-1.72425	0.00354137	0.20209	COREAD
POLI	0.950805	3.27841	0.00355577	0.202484	COREAD
LOC339166	-4.06461	-3.02166	0.0035786	0.202928	COREAD
WSCD1	-4.06461	-3.02166	0.0035786	0.202928	COREAD
GUSBP11	1.17069	3.57447	0.00358649	0.202948	COREAD
SLC39A5	-5.20176	-1.44932	0.0036089	0.20379	COREAD
PHACTR3	-4.28448	-1.38031	0.0036387	0.204421	COREAD
TIAF1	-1.49231	2.53012	0.00363906	0.204421	COREAD
FAM63A	-2.73057	2.53148	0.00364337	0.204421	COREAD
MPP3	1.16202	2.56612	0.00365037	0.204421	COREAD
SSX2IP	0.948812	5.19273	0.00367154	0.204632	COREAD
MUC13	-4.94541	5.632	0.00367653	0.204632	COREAD
TMEM132B	2.57993	-4.90845	0.00368366	0.204632	COREAD
WWP2	-0.568062	5.7746	0.00368447	0.204632	COREAD
DOK7	-2.92328	1.98904	0.0036933	0.204701	COREAD
TOB1-AS1	-2.76237	-1.98153	0.00370266	0.204742	COREAD
CTDSP2	-0.625041	7.19378	0.00371573	0.204742	COREAD
SLF2	0.668481	5.29953	0.00372248	0.204742	COREAD
KRTAP3-1	-4.72773	-3.17116	0.00372437	0.204742	COREAD
RRM2B	0.949285	5.12696	0.00373665	0.205	COREAD
LOC105372582	-3.20612	-3.64447	0.00375497	0.205176	COREAD
IFT43	0.594923	3.20829	0.00375507	0.205176	COREAD
APLP2	-0.872659	9.18081	0.00379276	0.205987	COREAD
CCDC64	-1.54348	4.07472	0.00379888	0.205987	COREAD
LOC105378272	-2.33981	-1.60606	0.00380115	0.205987	COREAD
C2	-3.46138	-1.04787	0.00380814	0.205987	COREAD
NCBP3	0.456768	5.67157	0.00381076	0.205987	COREAD
DDX27	-0.821477	6.9273	0.00381993	0.205987	COREAD
MTHFD2	0.936603	7.72099	0.00382732	0.205987	COREAD
RHBDD3	0.644853	4.42847	0.00383626	0.205987	COREAD
KRT20	-6.52576	3.1782	0.00383861	0.205987	COREAD
RNF103	-0.715241	4.96633	0.00385073	0.206031	COREAD
MCTS1	-0.646004	5.37666	0.00385493	0.206031	COREAD
RLN1	-2.13467	-5.6813	0.00387232	0.206031	COREAD
RABEP1	0.667684	5.78485	0.00388095	0.206031	COREAD
DNAJC10	0.542142	7.11942	0.00388878	0.206031	COREAD
CCDC169	2.73377	-6.35929	0.00389958	0.206031	COREAD
FANCE	0.534772	3.5879	0.003909	0.206031	COREAD
GABRA3	-4.49952	-2.80201	0.00393334	0.206031	COREAD
PRPSAP2	0.569092	4.6016	0.00394392	0.206031	COREAD
PLCL2	3.71898	-0.261991	0.00395278	0.206031	COREAD
SNX22	1.13772	0.644063	0.00395423	0.206031	COREAD
GDAP1L1	2.46939	-5.66503	0.00395618	0.206031	COREAD
VDR	-1.86562	4.93068	0.00396572	0.206031	COREAD
ITIH4	3.07593	-4.5826	0.00396687	0.206031	COREAD
ERP27	-4.61998	-1.82429	0.00398459	0.206031	COREAD
RPAP2	1.19311	3.98232	0.00399889	0.206031	COREAD
FAM149A	4.41316	-1.49539	0.00400712	0.206031	COREAD
FAM171A2	4.10518	-2.86354	0.00400885	0.206031	COREAD
PCNXL4	0.622827	5.8092	0.00402569	0.206031	COREAD
INPP5D	-3.88551	2.51813	0.00402996	0.206031	COREAD
HMOX2	-0.60142	5.738	0.00403251	0.206031	COREAD
SNHG16	0.559171	6.51976	0.00403303	0.206031	COREAD
PPP1R11	-0.533009	5.43825	0.00403339	0.206031	COREAD
PCIF1	-0.580106	5.18247	0.00403788	0.206031	COREAD
ZFAT	-0.601668	3.05559	0.00404002	0.206031	COREAD
MANSC1	-2.89644	4.40099	0.00404603	0.206031	COREAD
AVEN	-0.82714	3.78014	0.00404717	0.206031	COREAD
ZNF454	1.80555	-6.02669	0.00405811	0.206031	COREAD
ARID5B	-2.92118	4.71704	0.00406914	0.206031	COREAD
SLC4A7	1.13019	5.04461	0.00409357	0.206031	COREAD
MADD	-0.567639	6.36117	0.004107	0.206031	COREAD
SSR3	0.75603	7.67086	0.00410899	0.206031	COREAD
MGAT3	-3.80408	1.01517	0.00410936	0.206031	COREAD
HMGXB4	0.41488	5.16212	0.00412308	0.206031	COREAD
RHOBTB3	-1.90124	6.86867	0.00412377	0.206031	COREAD
PSMC3IP	0.663987	3.95361	0.00412385	0.206031	COREAD
RPS3A	0.591063	10.3263	0.00412626	0.206031	COREAD
CAMKV	-4.22064	-4.19132	0.00413958	0.206031	COREAD
EPSTI1	-3.93942	1.15444	0.0041405	0.206031	COREAD
RIPPLY3	-3.07366	-4.29712	0.00415232	0.206031	COREAD
CEACAM6	-4.72655	3.37994	0.00415842	0.206031	COREAD
GPR35	-2.70212	4.8666	0.00416456	0.206031	COREAD
TRMT2B	-0.780181	4.56444	0.00416763	0.206031	COREAD
TRIM26	-0.561765	6.07777	0.00419631	0.206509	COREAD
SERINC5	-1.16899	5.0709	0.00420357	0.206509	COREAD
LOC101927043	-3.17125	-2.52064	0.00420583	0.206509	COREAD
OSBPL2	-0.661482	6.09364	0.00421016	0.206509	COREAD
RMI2	-0.907107	4.13389	0.00421874	0.206509	COREAD
ACSL5	-2.85847	6.18645	0.0042269	0.206509	COREAD
RBM14	-0.488507	6.16976	0.00423473	0.206509	COREAD
ZSCAN30	1.03331	3.49862	0.00423852	0.206509	COREAD
PMEL	-1.09826	1.19254	0.0042736	0.207565	COREAD
GIPR	-2.35482	0.34045	0.00428348	0.207565	COREAD
SAYSD1	-0.630414	3.18527	0.00429131	0.207565	COREAD
AMOT	-2.88816	3.62222	0.00429784	0.207565	COREAD
SGK494	1.12087	2.76353	0.00429863	0.207565	COREAD
PDF	-0.974137	2.93023	0.00433852	0.208318	COREAD
RASGRF2	-4.75427	0.21135	0.00435801	0.208318	COREAD
H3F3A	-0.944902	7.31167	0.00436149	0.208318	COREAD
C10orf54	-2.80859	2.53261	0.0043646	0.208318	COREAD
IGF2BP1	-5.7221	-1.28998	0.00437136	0.208318	COREAD
NBPF1	0.888134	5.40586	0.00438216	0.208318	COREAD
PCBP1	-0.49657	8.02682	0.00440259	0.208318	COREAD
RAB28	0.537999	3.63316	0.00440638	0.208318	COREAD
COX17	-0.687559	4.79014	0.0044079	0.208318	COREAD
SLCO2A1	-3.99209	-3.96186	0.00440877	0.208318	COREAD
TMSB4X	-1.22469	9.60134	0.0044099	0.208318	COREAD
GPR180	0.646481	5.00784	0.00441187	0.208318	COREAD
C14orf79	0.875162	3.60769	0.00442089	0.208318	COREAD
ARL14EP	0.528203	4.1971	0.00442228	0.208318	COREAD
ELAC1	0.84509	2.46956	0.00443704	0.208407	COREAD
RFK	0.704973	5.22151	0.00443962	0.208407	COREAD
IL11	2.84991	-1.38815	0.00445723	0.208553	COREAD
AKR1C1	-1.97935	2.44238	0.00445994	0.208553	COREAD
DRICH1	2.16375	-5.32046	0.00447296	0.208553	COREAD
SGSM2	0.84607	5.21827	0.00447898	0.208553	COREAD
HAP1	-4.16625	-3.28919	0.00448569	0.208553	COREAD
SH3TC1	-1.75338	2.33393	0.00449585	0.208553	COREAD
FGFR3	-1.78966	4.15662	0.00449681	0.208553	COREAD
TLR1	2.80571	-5.18099	0.00451076	0.208841	COREAD
RPSAP52	3.1172	-5.66827	0.00453174	0.209453	COREAD
GNPDA2	1.04565	3.84875	0.00454268	0.209508	COREAD
DSP	-1.70774	8.52842	0.00454922	0.209508	COREAD
LOC101928000	2.4721	-1.6285	0.0045562	0.209508	COREAD
ND1	-0.98821	11.4753	0.00457103	0.209832	COREAD
NUDT7	-2.79645	0.366544	0.00458709	0.210212	COREAD
FANCG	0.608551	5.34885	0.00460084	0.210288	COREAD
SLC9A5	2.1192	0.175908	0.00460433	0.210288	COREAD
LRRC75A	-1.52173	3.35625	0.00462992	0.211099	COREAD
EFNA1	-2.90756	3.9848	0.0046434	0.211357	COREAD
PIGM	-0.693351	4.4846	0.00467876	0.212238	COREAD
SNRNP35	-0.540542	3.78953	0.00468095	0.212238	COREAD
ALG3	-0.553853	5.72629	0.00468634	0.212238	COREAD
AIFM3	-3.40713	1.13477	0.00470911	0.212445	COREAD
TXNL1	0.55888	5.77984	0.00471649	0.212445	COREAD
SHANK1	3.85369	-4.81523	0.00472853	0.212445	COREAD
ABCC6P2	-2.58876	-4.80688	0.00472947	0.212445	COREAD
FAM110B	1.54809	-6.8165	0.00473582	0.212445	COREAD
CHST10	2.68732	-6.09002	0.00473815	0.212445	COREAD
LZTR1	0.711171	5.45706	0.00474851	0.212482	COREAD
RPAIN	0.606837	5.26327	0.00476782	0.212482	COREAD
C4orf46	0.723896	4.31389	0.00477548	0.212482	COREAD
AACS	-0.494584	5.82221	0.00478342	0.212482	COREAD
SLC7A11-AS1	3.2527	-2.71597	0.00478488	0.212482	COREAD
IDI2-AS1	2.16262	-3.6813	0.0047862	0.212482	COREAD
SEC16B	-3.99011	-1.08102	0.0048421	0.214429	COREAD
P2RY11	1.06377	2.72329	0.00486523	0.214429	COREAD
RNU2-59P	1.52002	-6.5859	0.00486754	0.214429	COREAD
RNLS	-4.46545	-1.82287	0.00487713	0.214429	COREAD
ZBTB21	0.602437	4.63144	0.00488179	0.214429	COREAD
STAM-AS1	-1.72418	-0.606067	0.00488631	0.214429	COREAD
CHRNA7	4.16975	-1.08143	0.00489068	0.214429	COREAD
E2F7	0.941572	4.81989	0.00489362	0.214429	COREAD
TRIM6	-3.6976	-1.67751	0.00495375	0.216459	COREAD
C20orf24	-0.655323	6.39963	0.00495598	0.216459	COREAD
HIST1H2BC	-2.66019	-0.0246563	0.00497098	0.216764	COREAD
NISCH	0.51897	6.16007	0.0050164	0.218392	COREAD
CCDC66	0.77861	3.82237	0.00504243	0.218819	COREAD
IGKV1OR2-2	0.819721	-6.93993	0.00504244	0.218819	COREAD
NAPRT	-1.38017	5.65156	0.00505912	0.219191	COREAD
LOC100287896	-2.64949	1.15222	0.00507591	0.219566	COREAD
DTD2	0.580666	4.10633	0.00509115	0.219872	COREAD
KCNC3	-3.85062	-0.0774697	0.00513635	0.221379	COREAD
TEX30	-2.3095	3.19739	0.00514245	0.221379	COREAD
GAS2L1	0.904163	3.63353	0.00515948	0.221631	COREAD
HIST1H2AC	-1.90071	3.43662	0.0051647	0.221631	COREAD
PLEKHA7	-2.66946	4.89351	0.00517874	0.221706	COREAD
NBN	0.622144	6.01489	0.005193	0.221706	COREAD
EFS	1.16254	-6.76733	0.00519848	0.221706	COREAD
DCLK2	4.01386	-3.45111	0.00520367	0.221706	COREAD
ZNF132	1.61832	-0.156756	0.00521518	0.221706	COREAD
SLC13A4	2.85811	-1.83815	0.00521575	0.221706	COREAD
SGF29	-0.812772	2.66201	0.0052461	0.222646	COREAD
RWDD2A	0.810698	2.18504	0.00526571	0.223127	COREAD
COL27A1	3.61999	1.64196	0.00528094	0.223422	COREAD
SLC22A18	-1.23311	4.47137	0.00529576	0.223555	COREAD
GPATCH1	-0.498061	3.84686	0.00530286	0.223555	COREAD
PPDPF	-0.82431	6.55438	0.00530894	0.223555	COREAD
SLC43A2	-1.03041	3.94693	0.00533707	0.224131	COREAD
ABCC8	-2.01896	-5.76395	0.00534565	0.224131	COREAD
HIST1H2BD	-1.75857	2.56661	0.00534752	0.224131	COREAD
NSDHL	-0.958393	5.42241	0.00536306	0.224428	COREAD
RANGRF	0.77013	3.7023	0.00538484	0.224428	COREAD
MIEF1	0.546634	6.25752	0.00538859	0.224428	COREAD
PRKAR2A-AS1	-2.99997	-3.06667	0.00539624	0.224428	COREAD
LOXL2	2.09319	0.0912251	0.00541453	0.224428	COREAD
LY6G6D	-4.78456	-3.06221	0.00542222	0.224428	COREAD
GATA2	-3.88695	2.64748	0.00542429	0.224428	COREAD
HACE1	1.44556	2.78477	0.0054282	0.224428	COREAD
OSGIN2	0.650334	4.88256	0.00543602	0.224428	COREAD
PPL	-2.32434	6.22232	0.00543775	0.224428	COREAD
ITIH4-AS1	1.02723	-6.88265	0.00545096	0.224629	COREAD
FUT10	0.840752	3.41036	0.00548299	0.225605	COREAD
TCEA1	0.582425	7.3222	0.00550558	0.225652	COREAD
NR1H3	-1.14669	3.53636	0.00550763	0.225652	COREAD
PPP1R14C	-4.30528	0.26986	0.00550921	0.225652	COREAD
CCDC171	1.39902	0.0518469	0.00553667	0.226433	COREAD
SNX6	0.47065	6.4424	0.00556414	0.226932	COREAD
USP30	-0.709721	3.77725	0.00556569	0.226932	COREAD
HN1L	-0.363473	7.58845	0.00557529	0.226949	COREAD
RCBTB1	0.629943	5.27029	0.00559493	0.226949	COREAD
SLC25A13	-0.728346	5.60903	0.00560862	0.226949	COREAD
RNF165	3.20779	-5.31984	0.00561981	0.226949	COREAD
MTM1	-0.703916	3.83958	0.00562263	0.226949	COREAD
ACTN4	-0.839868	9.61591	0.00562781	0.226949	COREAD
LOC339666	2.34678	-4.04264	0.00563954	0.226949	COREAD
GPD1	-2.91207	-0.274609	0.00564018	0.226949	COREAD
SPATA5	0.869283	3.36532	0.00564178	0.226949	COREAD
ZNF397	0.823236	3.62188	0.00567437	0.227802	COREAD
CD81	-0.68097	7.52875	0.00567987	0.227802	COREAD
JAM2	2.2526	-3.21944	0.0056992	0.228239	COREAD
KDM2A	-0.582419	7.01889	0.00572815	0.229058	COREAD
TSPAN15	-2.41578	5.44915	0.0057384	0.229129	COREAD
STMN4	1.21605	-6.91137	0.00577542	0.229873	COREAD
GRAMD2	-3.85999	-1.91896	0.00577723	0.229873	COREAD
CRLF3	0.589676	4.21067	0.00578624	0.229873	COREAD
RP2	-0.822502	4.62538	0.00579594	0.229873	COREAD
ENTPD1	0.865517	4.47758	0.00579963	0.229873	COREAD
CPTP	-0.626356	4.02989	0.00581923	0.230312	COREAD
PIWIL2	-2.95201	-1.70535	0.00584679	0.231064	COREAD
CLCN2	-0.777132	4.75787	0.00588402	0.231364	COREAD
CACNA1I	-2.42891	-3.93095	0.00588919	0.231364	COREAD
VCP	-0.662687	8.57651	0.00590135	0.231364	COREAD
DNAJC7	-0.407959	6.7109	0.00591116	0.231364	COREAD
MAP7	-1.68424	6.22976	0.00591124	0.231364	COREAD
ZNF354A	0.930455	3.50435	0.00591511	0.231364	COREAD
SELM	2.12552	0.503608	0.0059276	0.231364	COREAD
IFT22	0.762116	4.17665	0.00594019	0.231364	COREAD
MDM4	0.812541	5.45572	0.00594865	0.231364	COREAD
PDK4	-3.72166	-0.582212	0.00594915	0.231364	COREAD
TRAF6	-0.462956	3.62053	0.00596526	0.231364	COREAD
NOC4L	-0.422416	4.7579	0.00596778	0.231364	COREAD
TMEM256	0.73898	3.66932	0.00597271	0.231364	COREAD
GRIN2C	3.02781	-1.78353	0.0059744	0.231364	COREAD
AOAH	-4.89093	-2.7089	0.00600406	0.231964	COREAD
COX10	0.539255	4.20895	0.0060073	0.231964	COREAD
SP5	-4.58973	0.807744	0.00601569	0.231964	COREAD
CCDC40	1.27796	1.23961	0.00602426	0.231964	COREAD
ZDHHC12	-0.654386	5.05394	0.00604061	0.232262	COREAD
JAK2	1.21206	2.77523	0.00605008	0.232295	COREAD
LIAS	0.706018	3.49864	0.0060661	0.23258	COREAD
ZSWIM1	-0.493116	3.92531	0.00607934	0.232757	COREAD
SERPINF2	-2.73069	-0.225004	0.00611484	0.233784	COREAD
HSPH1	-0.966723	7.611	0.0061568	0.234542	COREAD
PRPF6	-0.610285	7.26734	0.00615804	0.234542	COREAD
TNRC6B	0.680319	5.22583	0.00616074	0.234542	COREAD
EPN2	0.637486	4.89711	0.0061843	0.235108	COREAD
RBM47	-2.1437	6.24639	0.00620084	0.235405	COREAD
TMEM189	-0.73275	5.18732	0.00621841	0.235617	COREAD
TMCC1	-0.589585	4.40643	0.0062265	0.235617	COREAD
IQGAP1	-0.607132	8.48536	0.00624081	0.235617	COREAD
ZNF271P	0.646474	3.94078	0.00624134	0.235617	COREAD
DNAH10OS	2.69041	-1.98772	0.00625073	0.235642	COREAD
ZAK	0.567229	6.44664	0.00627103	0.23606	COREAD
FMO4	-2.48163	-3.38416	0.0062793	0.23606	COREAD
STBD1	-0.910481	3.33927	0.00631185	0.236628	COREAD
RAB35	-0.410491	6.14007	0.00631195	0.236628	COREAD
CELP	-3.83342	-3.08192	0.00633548	0.236871	COREAD
SLC6A4	-3.66636	-2.61637	0.00633599	0.236871	COREAD
SYCE1L	-2.56754	-3.6744	0.00636255	0.237318	COREAD
GID8	-0.521321	6.1093	0.00637565	0.237318	COREAD
WEE2-AS1	3.00674	-3.38852	0.00637903	0.237318	COREAD
ATG9B	-2.76359	1.16266	0.00638312	0.237318	COREAD
PAEP	-2.2953	-5.56657	0.00642465	0.237621	COREAD
TRAPPC6A	-1.6058	3.37922	0.00642539	0.237621	COREAD
LACC1	-2.17775	2.84068	0.00643388	0.237621	COREAD
RAB5B	-0.599728	6.59257	0.00643822	0.237621	COREAD
ARPC3	-0.525472	7.48488	0.00644085	0.237621	COREAD
EIF3B	-0.548862	8.59535	0.00644407	0.237621	COREAD
S100A9	-3.79373	-3.9589	0.00645778	0.237801	COREAD
STIM1	-0.592722	5.62978	0.00648698	0.238551	COREAD
BHLHB9	-3.24712	0.0812898	0.00651075	0.239099	COREAD
LCMT2	-2.13534	3.2421	0.00654424	0.240003	COREAD
HIST1H2AG	-1.94775	0.966088	0.00657901	0.240951	COREAD
FAM192A	-0.36753	6.14568	0.00660414	0.241392	COREAD
MAK16	0.819286	5.14663	0.00661636	0.241392	COREAD
TRIM68	-1.86721	3.30659	0.00661789	0.241392	COREAD
RTKN	-0.720636	5.72863	0.0066306	0.241529	COREAD
CEP85L	3.57875	-0.804153	0.00664626	0.241773	COREAD
CHMP2A	-0.538621	5.95554	0.00665756	0.241858	COREAD
AATK	-2.82761	2.31007	0.00666808	0.241915	COREAD
IGFL4	-3.80173	0.693636	0.00668268	0.242119	COREAD
ARMC5	-0.663353	3.57121	0.00669778	0.242262	COREAD
NUDT14	-0.71271	3.64883	0.00670546	0.242262	COREAD
PLRG1	0.505908	5.88972	0.00671355	0.242262	COREAD
QPCT	-4.55899	1.20302	0.00674571	0.243098	COREAD
GGA1	0.483436	5.6134	0.00676403	0.243417	COREAD
CCDC122	-1.50895	1.14112	0.00677979	0.243417	COREAD
EXTL2	1.02468	3.7751	0.00678163	0.243417	COREAD
AMN1	1.04458	1.56992	0.00682675	0.244711	COREAD
NEDD9	-3.04989	3.74581	0.00684532	0.245052	COREAD
TUFT1	-0.900041	4.86293	0.00686129	0.245298	COREAD
BMS1P20	0.686213	2.18672	0.00687136	0.245333	COREAD
TAF4	-0.520476	5.48357	0.0068913	0.245491	COREAD
MYO1D	-2.7158	6.68011	0.00689399	0.245491	COREAD
AXIN2	-2.55972	6.75236	0.00690317	0.245495	COREAD
C3orf33	0.827622	1.98165	0.00691522	0.245551	COREAD
MAP3K12	1.11468	2.39547	0.00692294	0.245551	COREAD
CLDN9	-4.3862	-1.81224	0.00693721	0.245734	COREAD
EEF1A1	0.560401	13.5899	0.00694654	0.245742	COREAD
BATF3	3.174	-5.40046	0.00697513	0.246034	COREAD
RTP4	-4.07574	-3.22017	0.00698571	0.246034	COREAD
DAB2IP	-1.096	5.74496	0.0069921	0.246034	COREAD
FGF11	1.61481	-0.040821	0.00699568	0.246034	COREAD
TMEM241	0.634899	3.17832	0.00700039	0.246034	COREAD
AKR1E2	-3.67381	-0.341219	0.00701392	0.246189	COREAD
RSPH10B	1.74451	-3.07031	0.00702533	0.246207	COREAD
MMAB	-0.698391	4.82907	0.00703266	0.246207	COREAD
NUAK2	-3.22986	3.20069	0.00706165	0.246378	COREAD
EPS8	-1.00839	6.91686	0.00706942	0.246378	COREAD
PGRMC1	-0.555334	7.16532	0.00707218	0.246378	COREAD
UGP2	-0.629357	6.35508	0.00707684	0.246378	COREAD
ZNF622	-0.509823	5.03811	0.00708317	0.246378	COREAD
CIDEC	-3.65417	-3.36238	0.00709739	0.246431	COREAD
SWSAP1	-0.70048	1.16251	0.00710296	0.246431	COREAD
ME2	0.790428	5.81625	0.00713061	0.247072	COREAD
H2AFJ	-3.43246	4.13649	0.00715565	0.247437	COREAD
CHRM3-AS2	1.15112	-6.92992	0.00715946	0.247437	COREAD
COLQ	2.80433	-2.86264	0.00717373	0.247613	COREAD
SLC26A3	-4.93505	-3.68103	0.00720142	0.248204	COREAD
EIF4G1	-0.522944	9.27226	0.00720926	0.248204	COREAD
ZFAND2B	-0.639221	4.18715	0.00723527	0.248212	COREAD
CFDP1	-0.518772	5.51568	0.00723674	0.248212	COREAD
CNBD2	-2.06036	-4.46544	0.0072383	0.248212	COREAD
HNRNPA2B1	-0.384353	10.6317	0.00724815	0.248212	COREAD
CDC37L1	0.663991	3.72338	0.00727838	0.248212	COREAD
LINC01273	-2.59642	-3.47496	0.00731577	0.248212	COREAD
NEMP2	0.755449	3.57998	0.00731919	0.248212	COREAD
SPECC1L	0.606102	5.764	0.00732009	0.248212	COREAD
ABCB7	-0.570237	4.83016	0.00732804	0.248212	COREAD
ZNF141	-2.63296	1.32544	0.00733165	0.248212	COREAD
HPGD	-3.88384	3.76878	0.00733752	0.248212	COREAD
TSPAN8	-4.60918	6.08886	0.00735169	0.248212	COREAD
DTWD1	0.775367	3.92177	0.00737713	0.248212	COREAD
SNCG	-4.24762	-1.55152	0.00738217	0.248212	COREAD
ELP5	0.62799	4.70182	0.00738537	0.248212	COREAD
ZC3H12D	-3.61576	-2.50708	0.00739	0.248212	COREAD
TGOLN2	-0.572802	8.03584	0.00739334	0.248212	COREAD
DYNC1I2	-0.561141	6.61981	0.00739664	0.248212	COREAD
DAZAP2	-0.570898	7.53795	0.00739679	0.248212	COREAD
SEC24D	0.960356	4.92206	0.00739769	0.248212	COREAD
PTAR1	0.669591	5.80981	0.00740258	0.248212	COREAD
BBS4	0.728977	3.48289	0.00743389	0.248671	COREAD
TATDN3	1.03525	2.87015	0.00743469	0.248671	COREAD
H2AFZ	0.54096	8.65393	0.00747881	0.249837	COREAD
AKAP10	0.478377	4.68808	0.00749801	0.249967	COREAD
TRMT5	0.471033	4.8171	0.00750123	0.249967	COREAD
MMP24	-1.82043	1.80359	0.00755412	0.251274	COREAD
POM121L9P	1.49688	-6.01778	0.00755908	0.251274	COREAD
PAAF1	-0.694358	4.06422	0.00758402	0.251644	COREAD
CCDC62	2.2906	-3.95853	0.00758886	0.251644	COREAD
VGLL3	-4.48675	-1.62536	0.00762181	0.252255	COREAD
HRCT1	-3.62401	-2.15166	0.00762596	0.252255	COREAD
SORL1	-2.89642	6.53273	0.00767362	0.253521	COREAD
ARAF	-0.738441	5.40014	0.00771573	0.254159	COREAD
YWHAB	-0.573896	8.65794	0.00775379	0.254159	COREAD
ACSS2	-1.0718	5.83477	0.0077625	0.254159	COREAD
PVRIG	-2.43983	-2.3146	0.00776724	0.254159	COREAD
PGM3	0.631634	5.56867	0.00778883	0.254159	COREAD
EBP	-0.621083	6.30991	0.00779293	0.254159	COREAD
RASSF7	-0.735991	5.65583	0.00779458	0.254159	COREAD
KLHL2	0.640078	4.2108	0.00780316	0.254159	COREAD
LOC100128374	2.01958	-5.60403	0.0078069	0.254159	COREAD
LOC100127955	2.01958	-5.60403	0.0078069	0.254159	COREAD
NR1I2	-5.07043	-1.80642	0.00781165	0.254159	COREAD
CNIH1	0.485441	6.53713	0.00781485	0.254159	COREAD
LARGE-AS1	1.23256	-6.7005	0.00781536	0.254159	COREAD
RALY-AS1	-0.793703	0.241728	0.00784299	0.254751	COREAD
CCNB2	-0.488247	6.31739	0.00785432	0.254812	COREAD
CYB5B	-0.894368	8.09717	0.00789422	0.255542	COREAD
AKR1C3	-3.20285	4.12631	0.00789575	0.255542	COREAD
DNAAF3	2.07842	0.374236	0.00791166	0.25575	COREAD
GPATCH2L	0.464768	5.73152	0.00794542	0.256084	COREAD
CROT	-2.92744	2.03902	0.00794547	0.256084	COREAD
ZNF333	1.14667	2.25408	0.00795044	0.256084	COREAD
SPATA7	0.721923	2.18719	0.00797759	0.25639	COREAD
LOC100996732	-2.5259	-1.37547	0.00797896	0.25639	COREAD
PGK1	-0.562055	9.20527	0.00802706	0.25763	COREAD
DSE	2.2712	1.70115	0.00804176	0.257646	COREAD
GYG2	-3.6899	-0.32247	0.00805549	0.257646	COREAD
LOC100507156	1.49833	-6.55587	0.00805621	0.257646	COREAD
LRRC26	-2.7156	-1.91828	0.00809145	0.258467	COREAD
SLC8A1	-3.69127	-2.43743	0.00810304	0.258531	COREAD
UBXN2B	0.59689	4.87471	0.00812666	0.258978	COREAD
JAG2	-1.7935	5.56842	0.00817689	0.260272	COREAD
DEPDC7	-2.77361	2.49752	0.00821894	0.261213	COREAD
CD8B	-3.40034	-4.58729	0.00822581	0.261213	COREAD
ARF3	-0.4748	8.20166	0.00826598	0.261922	COREAD
RGS6	2.6702	-5.12186	0.00827625	0.261922	COREAD
DNAH11	3.06764	-2.91566	0.00827726	0.261922	COREAD
RNF43	-3.35542	6.5088	0.00830972	0.262642	COREAD
GATS	-1.5385	1.98623	0.00833357	0.263063	COREAD
VAMP5	-2.67102	-0.177249	0.00835107	0.263063	COREAD
ANKRD49	-0.769297	4.35411	0.00835994	0.263063	COREAD
NUP62CL	-2.53213	2.00889	0.00836204	0.263063	COREAD
PVRL4	-4.81865	0.86463	0.00837914	0.263294	COREAD
C15orf62	-1.40854	2.17042	0.00839761	0.263568	COREAD
EEF2K	0.522888	4.97601	0.00843118	0.263742	COREAD
LOC101930123	0.522888	4.97601	0.00843118	0.263742	COREAD
NUDT2	0.793461	3.66054	0.00843246	0.263742	COREAD
SAT2	1.1563	3.8685	0.00844356	0.263783	COREAD
CDC42EP3	-1.73163	4.54353	0.00845977	0.263818	COREAD
ADGRE5	-0.807069	6.21498	0.00846442	0.263818	COREAD
GLB1L2	-2.40883	5.86148	0.00847401	0.263818	COREAD
PSKH1	-0.557039	4.84852	0.00848691	0.263885	COREAD
CMTM8	-1.08096	3.10961	0.00849571	0.263885	COREAD
NUP58	0.614976	6.7839	0.0085239	0.264327	COREAD
ARRB1	-0.937966	4.98945	0.00852951	0.264327	COREAD
SESN3	-3.98721	1.94943	0.00857791	0.265273	COREAD
DOLK	-0.537908	4.53382	0.00859356	0.265273	COREAD
PRDM2	-0.407047	5.31871	0.00859817	0.265273	COREAD
ATP8B5P	1.34437	-6.36686	0.00859937	0.265273	COREAD
PARG	-0.43969	4.29684	0.0086368	0.265891	COREAD
CEP135	0.805477	4.06799	0.00864157	0.265891	COREAD
PRKACA	-0.691022	5.21572	0.00864893	0.265891	COREAD
SLC41A3	-0.557966	5.41589	0.00866213	0.265993	COREAD
BAIAP3	-1.40585	2.21741	0.00869	0.266151	COREAD
ITGB5	-0.949277	6.56064	0.00870497	0.266151	COREAD
KCNRG	2.17134	-1.4426	0.00871323	0.266151	COREAD
DPP4	-3.88437	3.46443	0.00871382	0.266151	COREAD
STS	-3.45676	2.39534	0.00872886	0.266151	COREAD
CA8	3.4503	-3.31955	0.00874628	0.266151	COREAD
NFE2L3	-1.72691	6.09694	0.00875791	0.266151	COREAD
PEX11G	-1.99942	-0.330215	0.00877664	0.266151	COREAD
HES1	-1.51006	4.57178	0.0087881	0.266151	COREAD
CSTF2	-0.678468	5.46608	0.00879502	0.266151	COREAD
TVP23B	0.539871	5.34706	0.00880181	0.266151	COREAD
ANO8	0.843318	3.70419	0.00880501	0.266151	COREAD
LINC00667	-3.35444	2.93868	0.00880706	0.266151	COREAD
CEL	-3.00732	0.96865	0.00880973	0.266151	COREAD
SLC6A20	-4.31749	2.86591	0.00881517	0.266151	COREAD
PARVA	-0.801652	5.75807	0.00886475	0.267349	COREAD
TMEM92	-3.92738	-0.463705	0.00888528	0.267669	COREAD
TAOK3	-0.778766	5.18702	0.00890132	0.267853	COREAD
TNPO2	0.345639	6.87029	0.00893322	0.268272	COREAD
LOC101927934	-3.84195	-2.83895	0.00895274	0.268272	COREAD
MEAF6	0.435569	5.54023	0.00897664	0.268272	COREAD
NUMA1	-0.565393	8.29244	0.00898989	0.268272	COREAD
WBP11	-0.440481	6.97929	0.00899576	0.268272	COREAD
CALHM3	-2.74392	-4.5335	0.00900564	0.268272	COREAD
TRIM34	-2.94644	0.410761	0.00900658	0.268272	COREAD
MCCC2	-0.630251	7.12211	0.00900778	0.268272	COREAD
GALNT5	-2.82575	5.14571	0.00902839	0.268272	COREAD
ANKAR	-1.26025	-0.834915	0.0090339	0.268272	COREAD
ATP8B2	3.96016	-2.86215	0.00904023	0.268272	COREAD
RELL1	1.69041	1.25585	0.00905647	0.268272	COREAD
FAM84A	-4.22348	3.58824	0.00905866	0.268272	COREAD
TERT	2.91875	-0.456359	0.00905879	0.268272	COREAD
RPRD1B	-0.507122	6.07155	0.00907521	0.268272	COREAD
SERPINE2	-2.77145	4.60333	0.00908281	0.268272	COREAD
DIAPH1	-0.581787	8.0426	0.00909393	0.268272	COREAD
TNFRSF13C	2.92331	-2.44999	0.00909414	0.268272	COREAD
MYOM3	-5.00326	-1.00085	0.00912944	0.269019	COREAD
TMEM150B	-3.7099	-2.50983	0.00915001	0.269332	COREAD
STK40	-0.632971	5.55462	0.00916439	0.269461	COREAD
SPINT2	-2.12979	8.43639	0.00917767	0.269558	COREAD
GLI1	3.3092	-4.68631	0.00920016	0.269925	COREAD
PLXNA2	-2.2148	3.74652	0.00921151	0.269964	COREAD
PGAP3	-1.10588	4.15927	0.00922715	0.270129	COREAD
ADCY5	-3.04694	-3.14155	0.00925887	0.270544	COREAD
OSR1	3.47622	-1.85072	0.00926135	0.270544	COREAD
PTPN6	-1.89832	4.42666	0.00927719	0.270713	COREAD
CCDC117	0.602243	4.94014	0.00930148	0.270989	COREAD
ADAM10	-0.794908	7.05401	0.0093067	0.270989	COREAD
CPOX	0.870444	5.43931	0.00935352	0.272058	COREAD
SH3TC2	-4.30554	2.48686	0.00937061	0.272262	COREAD
NOV	2.89615	-0.980686	0.00940653	0.272954	COREAD
SLC4A4	4.1325	-2.97764	0.00941464	0.272954	COREAD
MYO7A	-4.00183	-1.80921	0.00944529	0.273526	COREAD
ANXA4	-1.06748	7.40934	0.00946467	0.273526	COREAD
CDH20	1.49448	-6.75327	0.00946477	0.273526	COREAD
RAC1	-0.55197	8.19468	0.009517	0.274741	COREAD
MAPK6	0.49534	6.30174	0.00955439	0.275262	COREAD
XKR9	-2.87049	-2.17342	0.00955545	0.275262	COREAD
KCNK15	-2.74689	-4.87929	0.00956615	0.275277	COREAD
ZNF251	0.803869	4.15739	0.00960277	0.276036	COREAD
ARHGAP22	3.93281	-2.5281	0.00962207	0.276297	COREAD
TAB1	0.381784	4.53867	0.00965016	0.276637	COREAD
LPAR5	-3.44069	1.78336	0.00966375	0.276637	COREAD
DNAJB7	1.37655	-2.3346	0.00966467	0.276637	COREAD
CHMP1A	-0.42781	6.79558	0.00969646	0.277253	COREAD
RBMS1	-3.68358	2.28847	0.00971115	0.277379	COREAD
RALB	-0.625224	6.41167	0.00973074	0.277418	COREAD
NPM3	0.655665	5.4916	0.00973306	0.277418	COREAD
ATP9A	-1.3772	6.5859	0.00975099	0.277636	COREAD
GSPT1	-0.471176	7.54652	0.00980119	0.278484	COREAD
LRRC1	-0.894561	5.20071	0.0098014	0.278484	COREAD
PPM1M	1.51817	2.4124	0.00983639	0.278897	COREAD
C8G	-1.78291	-2.9072	0.0098446	0.278897	COREAD
RAMP1	-3.55016	1.56621	0.0098764	0.278897	COREAD
SLC4A11	1.44738	3.32639	0.00988259	0.278897	COREAD
FXR2	0.522144	5.27283	0.00988535	0.278897	COREAD
LCN15	-3.51451	-4.31558	0.00988762	0.278897	COREAD
SS18	0.413413	5.85287	0.00990135	0.278897	COREAD
RBL2	-0.537415	6.1101	0.009941	0.278897	COREAD
SPEF1	2.15194	-3.70083	0.00994496	0.278897	COREAD
DIAPH2-AS1	-2.44989	-5.45614	0.0099536	0.278897	COREAD
LANCL1	0.722028	5.97992	0.00995532	0.278897	COREAD
HNMT	-3.70045	1.92258	0.00995742	0.278897	COREAD
CLDN23	-2.14765	1.13921	0.00996639	0.278897	COREAD
PPP1CA	-0.444944	7.55142	0.00996871	0.278897	COREAD
MAMDC4	0.892518	2.69858	0.00998372	0.278897	COREAD
FAM117A	-1.95534	1.88125	0.00998725	0.278897	COREAD
SLC35B4	0.771173	4.53111	0.0099916	0.278897	COREAD
ADI1	-0.581	6.28874	0.0100147	0.27912	COREAD
STAU1	-0.465789	7.46265	0.0100306	0.27912	COREAD
PCLO	-3.68606	0.963519	0.0100306	0.27912	COREAD
ZNF232	0.742735	3.44901	0.010042	0.279149	COREAD
ACVR2B-AS1	-3.01683	-3.10799	0.0100891	0.280047	COREAD
SLC2A6	-1.92853	2.22226	0.0100951	0.280047	COREAD
FAM234A	-0.692616	5.91361	0.0101221	0.280228	COREAD
WRN	0.801423	4.75876	0.0101223	0.280228	COREAD
PEX5L	2.63878	-3.25554	0.0101853	0.28092	COREAD
CHSY1	0.66524	4.85338	0.0101962	0.28092	COREAD
MON1B	-0.499938	6.00829	0.0102084	0.28092	COREAD
RHOU	-2.92704	3.54387	0.0102194	0.28092	COREAD
BIRC7	-2.57787	-4.61059	0.0102272	0.28092	COREAD
COX2	-0.766874	13.2522	0.0102287	0.28092	COREAD
ANKLE1	3.21909	-2.57647	0.0102437	0.28092	COREAD
SFR1	0.747591	3.27229	0.0102454	0.28092	COREAD
FECH	0.962741	4.36671	0.0102479	0.28092	COREAD
PCYT1A	-0.441557	6.19713	0.0102679	0.28092	COREAD
ZNF543	2.88071	0.189135	0.0102856	0.28092	COREAD
RPL26	0.687181	9.43234	0.01029	0.28092	COREAD
CHRFAM7A	2.96001	-3.68909	0.0103192	0.28092	COREAD
ALKBH2	0.609048	4.31285	0.0103446	0.28092	COREAD
IRF6	-2.9203	5.361	0.0103628	0.28092	COREAD
UHRF2	0.598266	5.49196	0.0103685	0.28092	COREAD
NKIRAS1	0.915925	2.45069	0.0103753	0.28092	COREAD
LOC105370681	-3.04127	-3.05038	0.0103822	0.28092	COREAD
GJB1	-5.09546	-0.189216	0.010396	0.28092	COREAD
CTNNA1	-1.30491	8.42947	0.0104098	0.28092	COREAD
SLC10A3	-0.753144	4.79667	0.0104116	0.28092	COREAD
GRB7	-2.64814	4.08885	0.0104322	0.28092	COREAD
C9orf153	0.847722	-7.01661	0.0104343	0.28092	COREAD
SPDYE18	-1.00498	-6.48822	0.0104347	0.28092	COREAD
SPDYE16	-1.00498	-6.48822	0.0104347	0.28092	COREAD
CARD8	0.726622	3.63336	0.0104354	0.28092	COREAD
SOWAHB	-2.35746	1.88048	0.0104375	0.28092	COREAD
FOXA2	-4.0849	0.991146	0.0104482	0.28092	COREAD
NLRP9	2.14157	-3.38965	0.0104491	0.28092	COREAD
ARL4A	-0.844046	5.24679	0.0105124	0.282142	COREAD
MYO1A	-5.35706	0.610947	0.0105155	0.282142	COREAD
STX4	-0.63469	4.78017	0.0105404	0.282362	COREAD
S100A10	-1.08026	8.22857	0.0105447	0.282362	COREAD
CYP2B7P	-1.90344	-4.9896	0.010559	0.282377	COREAD
UBD	-4.11734	-3.22884	0.0105849	0.282377	COREAD
CAB39	-0.552802	6.71874	0.0105982	0.282377	COREAD
UPK3B	-3.30356	-0.0463314	0.0106157	0.282377	COREAD
LOC105375355	-3.30356	-0.0463314	0.0106157	0.282377	COREAD
FAM102B	1.28237	4.1215	0.010617	0.282377	COREAD
EDN1	-2.57879	2.18217	0.0106184	0.282377	COREAD
VAMP2	0.528634	4.55698	0.0106484	0.282896	COREAD
PRKAG1	0.374219	5.81246	0.010669	0.28293	COREAD
LOC101928139	2.12967	-5.24945	0.0106743	0.28293	COREAD
SH2B3	1.40732	4.52259	0.0106836	0.28293	COREAD
ZNF24	0.505973	6.16676	0.0106916	0.28293	COREAD
SPRY1	-2.2054	2.92656	0.0107075	0.283016	COREAD
NCOA5	-0.401563	5.89105	0.0107159	0.283016	COREAD
ZC2HC1C	-1.50428	1.01864	0.0107446	0.283237	COREAD
KCNAB3	1.78893	0.0986568	0.010764	0.283237	COREAD
SLC15A2	-2.14196	-0.0466471	0.0107821	0.283237	COREAD
SMIM10L1	-0.770754	-0.107696	0.0107859	0.283237	COREAD
UVRAG	-0.663198	3.99672	0.0107895	0.283237	COREAD
CCNB1IP1	0.713957	5.77296	0.0107959	0.283237	COREAD
PDGFB	-3.43233	1.76418	0.0107997	0.283237	COREAD
RLN2	-2.99967	-4.3521	0.0108082	0.283237	COREAD
CAPNS1	-0.612793	7.77904	0.0108314	0.28357	COREAD
PTPN3	-1.72827	5.67778	0.0108432	0.283604	COREAD
MVP	-1.4826	6.57618	0.0108986	0.284547	COREAD
LOC283887	-2.58126	-5.3623	0.0109003	0.284547	COREAD
SLC7A4	-3.35656	-3.88193	0.0109306	0.284854	COREAD
ALPP	-4.10832	1.43674	0.0109332	0.284854	COREAD
RPS6KA1	-0.66875	6.0523	0.0109546	0.285136	COREAD
PBX1	-3.61693	2.63254	0.0109878	0.285726	COREAD
HNRNPA1P62	0.721981	-7.05253	0.0110111	0.286056	COREAD
ETFB	-0.740119	6.13438	0.0110244	0.286126	COREAD
NAPA	-0.621779	5.82571	0.0110637	0.286436	COREAD
C4orf47	1.79482	-4.7247	0.0110641	0.286436	COREAD
HMG20B	0.551808	5.66065	0.0110682	0.286436	COREAD
UPK2	-4.96401	-2.40569	0.0111153	0.287381	COREAD
CRIPT	-0.540782	3.86772	0.0111411	0.28777	COREAD
ND4	-0.690982	13.5193	0.0111572	0.287869	COREAD
COL11A2	2.10224	-0.377064	0.0111775	0.287869	COREAD
IAPP	1.34043	-6.87584	0.0111905	0.287869	COREAD
FABP1	-5.63716	-0.464187	0.0111906	0.287869	COREAD
PCDHB3	1.26825	-6.89646	0.0112123	0.287869	COREAD
BCL2	2.41535	0.536861	0.0112228	0.287869	COREAD
PHF19	-0.62898	5.65306	0.0112304	0.287869	COREAD
ACOT2	-2.21642	3.39062	0.0112394	0.287869	COREAD
TMEM8A	-0.524345	6.19602	0.0112428	0.287869	COREAD
CHKB	0.614116	4.0329	0.0112516	0.287869	COREAD
ACOT11	-1.98823	3.53549	0.0113529	0.289935	COREAD
C6orf106	-0.525406	6.6302	0.0113622	0.289935	COREAD
RECQL4	0.592899	6.06251	0.0113645	0.289935	COREAD
PKP4	-0.514614	6.84764	0.0114076	0.290759	COREAD
LOC100287225	-2.22156	-5.61924	0.0114471	0.291156	COREAD
TRADD	-0.64292	3.4832	0.0114479	0.291156	COREAD
SACS	1.35371	5.15232	0.0114789	0.291156	COREAD
NFATC1	3.3815	-0.987806	0.0114835	0.291156	COREAD
CXCL11	-3.63121	-4.34372	0.0114968	0.291156	COREAD
TTC28-AS1	0.618923	2.95207	0.0115015	0.291156	COREAD
CDIPT	-0.392854	5.72894	0.0115109	0.291156	COREAD
GUCY2C	-5.24561	0.44626	0.0115195	0.291156	COREAD
CORIN	2.93341	-5.06286	0.011529	0.291156	COREAD
PHF5A	0.598154	5.54345	0.011531	0.291156	COREAD
STARD4	-0.960222	5.4099	0.0115707	0.291162	COREAD
CRYBB2P1	0.59845	3.49248	0.0115743	0.291162	COREAD
PRR15L	-4.0798	3.19919	0.0115774	0.291162	COREAD
LINC01121	1.08306	-6.73475	0.011578	0.291162	COREAD
TUBB4B	-0.560926	9.17323	0.0115852	0.291162	COREAD
PCSK7	-0.663464	6.40252	0.011614	0.291613	COREAD
MCM2	-0.605004	7.49131	0.0116373	0.291929	COREAD
RAB7A	-0.467673	8.20198	0.0116498	0.291969	COREAD
VAMP8	-1.69382	4.86746	0.0116827	0.292522	COREAD
CHKA	-0.775447	5.20382	0.0117004	0.292564	COREAD
SERPINB9	-2.18664	2.82348	0.011706	0.292564	COREAD
MTERF1	-4.03512	1.11272	0.011747	0.293061	COREAD
ZNF805	0.834316	1.30537	0.0117476	0.293061	COREAD
SLC2A1-AS1	-3.36066	-3.70985	0.0118312	0.294873	COREAD
C10orf10	-2.51551	-1.00774	0.0118475	0.294894	COREAD
MAP3K1	-0.969991	4.83439	0.0118539	0.294894	COREAD
MND1	1.04153	2.95184	0.0118745	0.295056	COREAD
SH3BP5-AS1	1.28311	2.57469	0.0119038	0.295056	COREAD
DBNL	-0.661053	6.70523	0.0119054	0.295056	COREAD
ANKRD50	0.805126	4.29931	0.0119154	0.295056	COREAD
TNFSF10	-3.56523	0.852006	0.0119205	0.295056	COREAD
VPS39	-0.412883	5.9408	0.011926	0.295056	COREAD
ZNF460	0.869948	1.69622	0.0119496	0.29537	COREAD
RPL10A	0.466977	9.17654	0.0119792	0.295829	COREAD
NARS	0.622428	7.6969	0.0119989	0.295829	COREAD
ELF3	-3.27193	6.48243	0.0120104	0.295829	COREAD
FAM41C	1.50141	-3.21718	0.012012	0.295829	COREAD
COMTD1	-0.935338	3.67282	0.0120501	0.296495	COREAD
TMEM81	2.10897	-0.48231	0.0120638	0.296564	COREAD
RXRA	-0.781	5.71926	0.0120911	0.296964	COREAD
ZNF703	-1.49947	5.79439	0.0121038	0.297006	COREAD
RFNG	0.520578	4.31755	0.0121516	0.297908	COREAD
LRRN2	3.29328	-4.24585	0.0121678	0.298034	COREAD
ARSE	-4.27755	0.607947	0.0121857	0.298201	COREAD
CPT1C	3.29619	-2.01771	0.0122002	0.298286	COREAD
RHOQ	0.784827	4.51821	0.0122165	0.298323	COREAD
HAAO	-4.51477	-2.47129	0.0122238	0.298323	COREAD
SLC25A43	-1.14434	4.31548	0.0122613	0.298968	COREAD
WWC3	-2.53895	3.92436	0.0122913	0.299231	COREAD
CPPED1	-3.2435	2.75263	0.0122943	0.299231	COREAD
LOC105372367	-2.67683	-4.2899	0.0123173	0.299522	COREAD
SNHG1	0.820615	7.18295	0.0123342	0.299663	COREAD
CPO	0.946623	-6.90568	0.0123697	0.299931	COREAD
LINC01134	-3.11817	-3.23652	0.0123733	0.299931	COREAD
CCND3	-0.848154	5.30922	0.0123804	0.299931	COREAD
ZNF649-AS1	0.79356	-6.8659	0.0124059	0.299931	COREAD
HRASLS5	2.94754	-5.92883	0.0124124	0.299931	COREAD
MANEA	0.741148	3.87193	0.0124436	0.299931	COREAD
BBS7	0.660594	3.7535	0.0124497	0.299931	COREAD
C18orf21	0.544219	2.97757	0.0124523	0.299931	COREAD
MED31	0.631318	2.89858	0.0124606	0.299931	COREAD
KMO	-2.37604	-2.23427	0.0124636	0.299931	COREAD
TG	-3.2474	-4.03445	0.012477	0.299931	COREAD
RBFADN	1.5203	-0.413524	0.0124786	0.299931	COREAD
KLC4	-1.06274	4.09993	0.012508	0.3002	COREAD
AMBRA1	-0.456242	4.96733	0.0125121	0.3002	COREAD
SIL1	-2.41049	4.02384	0.0125628	0.30115	COREAD
FAM8A1	-0.591948	4.72422	0.0126609	0.30229	COREAD
LSMEM2	1.25626	-1.90491	0.0126692	0.30229	COREAD
PROSER2	-2.83776	2.83223	0.0126748	0.30229	COREAD
LOC101929573	1.39231	-6.86101	0.012687	0.30229	COREAD
DUSP15	-2.9094	-3.25318	0.0126886	0.30229	COREAD
LOC105371919	-2.46896	-1.62544	0.0126958	0.30229	COREAD
CHADL	-2.09939	-2.87253	0.0127077	0.30229	COREAD
CCDC175	-2.47421	-4.51859	0.0127084	0.30229	COREAD
BTNL8	-3.47645	-2.97582	0.0127111	0.30229	COREAD
ESRRB	1.64919	-6.41099	0.0127554	0.303075	COREAD
RBM28	0.44642	6.28503	0.0128169	0.30414	COREAD
ARFGAP2	-0.427854	6.32543	0.0128227	0.30414	COREAD
S1PR2	2.38198	-1.30465	0.0128403	0.30429	COREAD
ACAD9	-0.498094	5.42766	0.0128546	0.304361	COREAD
DIDO1	-0.538093	7.0762	0.0128702	0.304464	COREAD
CACNA1H	-3.14525	-1.24094	0.0128919	0.304582	COREAD
A1BG	2.41917	-4.694	0.0128978	0.304582	COREAD
TTC30A	-1.73498	2.06664	0.0129221	0.30489	COREAD
CECR7	1.65157	-0.267213	0.0129348	0.304922	COREAD
ALDOA	-0.484623	9.59732	0.0129765	0.305594	COREAD
LMLN	0.780933	3.68415	0.0130021	0.305594	COREAD
RPN2	-0.56564	8.78326	0.013006	0.305594	COREAD
FUT7	-2.33946	-4.38711	0.0130086	0.305594	COREAD
PYCARD	-4.23002	0.49547	0.0130373	0.306003	COREAD
H2AFX	-0.532444	6.18627	0.0131021	0.307257	COREAD
AAR2	-0.551446	5.33845	0.0131696	0.308572	COREAD
SEMA6A	-3.82923	-1.01166	0.0132145	0.309312	COREAD
CGREF1	-2.6078	3.30502	0.0132289	0.309312	COREAD
ST14	-2.50634	7.64366	0.0132356	0.309312	COREAD
DARS2	-0.553445	5.90129	0.0132939	0.310354	COREAD
PALLD	1.59769	4.77485	0.0133075	0.310354	COREAD
CLDN3	-4.17867	4.22605	0.0133147	0.310354	COREAD
ILDR1	-3.32427	0.757476	0.0133357	0.310516	COREAD
GDPD1	2.11125	-0.552853	0.0133446	0.310516	COREAD
FAM110C	-1.8337	2.86443	0.013409	0.311728	COREAD
NCAPD2	-0.509772	8.10933	0.0134198	0.311728	COREAD
DCK	0.469531	5.2297	0.0134336	0.311735	COREAD
PP7080	-0.90949	4.66062	0.0134432	0.311735	COREAD
PTGES2-AS1	-2.46605	-3.69674	0.0134553	0.311748	COREAD
IAH1	-0.541426	4.79829	0.0134881	0.312239	COREAD
IWS1	-0.30883	6.24263	0.0135103	0.312305	COREAD
SYT3	1.93607	-6.33796	0.013519	0.312305	COREAD
CLRN3	-4.62146	1.32731	0.0135257	0.312305	COREAD
RAB29	1.4221	3.60861	0.0135743	0.312861	COREAD
CFAP97	0.596153	5.89717	0.0135822	0.312861	COREAD
EPCAM	-2.42432	8.54911	0.0136243	0.312861	COREAD
TM9SF4	-0.502848	7.01327	0.0136258	0.312861	COREAD
SLC35B2	-0.439595	6.18204	0.0136288	0.312861	COREAD
EFCAB14	-0.554163	6.83582	0.0136347	0.312861	COREAD
SH3BP5L	0.705932	5.26265	0.013638	0.312861	COREAD
OXCT1-AS1	2.15769	-3.81925	0.0136447	0.312861	COREAD
CHCHD7	-0.664607	5.12488	0.0136541	0.312861	COREAD
SQRDL	-1.27206	4.77042	0.0136751	0.313051	COREAD
PACRGL	0.422629	3.51445	0.0136855	0.313051	COREAD
PAIP2B	-2.0899	2.64253	0.0137024	0.313156	COREAD
ATP6V0E1	-0.598166	6.6206	0.0137352	0.313156	COREAD
TPRG1L	-0.612801	5.37192	0.0137378	0.313156	COREAD
POLR3D	0.518602	5.0241	0.0137418	0.313156	COREAD
HAUS1	0.649893	4.5618	0.0137481	0.313156	COREAD
GRM6	0.762846	-7.04086	0.0137922	0.313809	COREAD
SLC2A1	-1.68353	8.01938	0.0138126	0.313809	COREAD
SPNS1	-0.654906	5.02698	0.013828	0.313809	COREAD
HIST1H4H	-2.66701	-0.447426	0.01383	0.313809	COREAD
ABTB2	-1.96521	3.68458	0.0138547	0.313809	COREAD
TJP2	-1.32706	7.02422	0.013855	0.313809	COREAD
SHROOM4	-4.28288	-2.53979	0.0138582	0.313809	COREAD
EXOC3L4	-2.56859	-1.6163	0.0138957	0.314314	COREAD
LMO7	-1.21261	7.37854	0.0139063	0.314314	COREAD
DENND1C	-2.32735	3.76409	0.0139159	0.314314	COREAD
FAM173B	-0.590127	3.71907	0.0139271	0.314314	COREAD
FURIN	-0.773062	6.33591	0.0139511	0.314351	COREAD
EXOC5	0.459753	6.17919	0.013952	0.314351	COREAD
FAM174B	-2.55151	1.69979	0.0139811	0.314381	COREAD
FGFBP2	2.15404	-6.04473	0.0139858	0.314381	COREAD
ANGEL2	0.481502	4.88551	0.0139945	0.314381	COREAD
FOXD4L1	2.10423	-5.69167	0.0139999	0.314381	COREAD
CKB	-2.20264	4.67878	0.0140302	0.314402	COREAD
SUGP2	0.444537	6.55364	0.0140302	0.314402	COREAD
MALL	-2.58679	5.4079	0.0140358	0.314402	COREAD
FLYWCH1	0.604446	4.80466	0.0140842	0.315224	COREAD
PSORS1C1	-2.85056	0.280083	0.014108	0.315237	COREAD
HBQ1	-2.39025	-4.60449	0.0141119	0.315237	COREAD
NDUFS6	-0.548003	5.66025	0.0141359	0.315237	COREAD
BICC1	-4.09065	-1.57597	0.0141503	0.315237	COREAD
SRPX2	-4.02969	-1.17064	0.0141744	0.315237	COREAD
SLC51B	-3.41567	-4.40159	0.0141821	0.315237	COREAD
GOLIM4	-0.859893	6.74437	0.0141969	0.315237	COREAD
LOC100507388	1.59889	-6.29446	0.0142148	0.315237	COREAD
ORMDL2	-0.508509	5.15041	0.0142153	0.315237	COREAD
C1GALT1C1	-0.567727	4.8992	0.0142165	0.315237	COREAD
HSD17B8	-1.85684	2.34823	0.0142321	0.315237	COREAD
RPS8	0.480418	9.76047	0.0142337	0.315237	COREAD
ANO9	-2.24291	5.03479	0.0142468	0.315237	COREAD
CDRT4	2.14245	-1.73109	0.0142551	0.315237	COREAD
SLC38A10	-0.45797	6.84264	0.0142599	0.315237	COREAD
NDN	2.24493	-6.40205	0.0142783	0.315385	COREAD
SLC44A3	-3.06894	2.5278	0.0142974	0.315547	COREAD
VRK3	-0.473045	4.60695	0.0143642	0.316764	COREAD
EIF4EBP2	-0.523154	7.40884	0.0143936	0.317099	COREAD
CDH1	-3.28248	7.73284	0.0144029	0.317099	COREAD
LOC400553	1.96514	-5.64604	0.0144284	0.3174	COREAD
TOR2A	-0.535259	3.49238	0.0144656	0.317523	COREAD
UGT2A3	-3.19667	-4.92273	0.0144658	0.317523	COREAD
ORAI3	-1.9901	2.16566	0.0144745	0.317523	COREAD
ARL9	2.24124	-5.96557	0.014481	0.317523	COREAD
LRRC37A2	-0.633551	4.42269	0.0145195	0.318108	COREAD
KIRREL	-4.44418	2.01233	0.014591	0.319214	COREAD
TAF13	0.792236	4.04879	0.0145936	0.319214	COREAD
INTU	0.967075	3.10404	0.014648	0.319341	COREAD
DESI2	0.415183	6.22914	0.0146488	0.319341	COREAD
RPLP0	0.503476	11.3055	0.014656	0.319341	COREAD
SLC2A3	-5.04256	3.25221	0.0146566	0.319341	COREAD
CTNND1	-0.776802	8.40273	0.0146586	0.319341	COREAD
ICA1L	2.3947	-0.114376	0.0146729	0.319396	COREAD
HIST1H2BJ	-2.5645	0.264203	0.014723	0.319945	COREAD
SMPDL3B	-2.90853	2.36502	0.0147316	0.319945	COREAD
ACVR1B	-0.662293	5.71117	0.0147428	0.319945	COREAD
DYM	0.678645	4.45357	0.0147455	0.319945	COREAD
CYP2E1	2.89599	-1.80848	0.0147806	0.320313	COREAD
KLHL11	0.612839	2.34357	0.0148087	0.320313	COREAD
SLK	0.48159	6.87148	0.0148227	0.320313	COREAD
COX5A	-0.580722	6.7829	0.0148323	0.320313	COREAD
SLC9A3	-2.45873	1.23272	0.0148449	0.320313	COREAD
IL13RA1	-0.779246	5.99652	0.0148732	0.320313	COREAD
SAC3D1	-0.741851	3.27056	0.0148791	0.320313	COREAD
RFX3	1.07195	3.50266	0.0148797	0.320313	COREAD
WDR33	-0.287479	6.5534	0.0148798	0.320313	COREAD
ST6GALNAC6	0.969938	3.73022	0.0148812	0.320313	COREAD
PIGC	-0.620568	4.75861	0.014915	0.320678	COREAD
LOC105378420	0.726571	-7.05122	0.0149241	0.320678	COREAD
TLL2	2.53746	-3.61476	0.0149406	0.320678	COREAD
ZMYM1	0.844697	3.90075	0.0149456	0.320678	COREAD
NFKB2	0.867662	5.01413	0.0149662	0.320783	COREAD
USP9X	-0.532566	7.6821	0.0149743	0.320783	COREAD
MTMR6	0.5477	5.3419	0.0149964	0.320793	COREAD
CTIF	0.925059	4.00822	0.0149986	0.320793	COREAD
ATG2A	-0.527487	5.29662	0.01505	0.321638	COREAD
PKHD1	-3.16986	-2.64173	0.015074	0.321896	COREAD
SERINC3	-0.519975	7.44415	0.0151003	0.322203	COREAD
RAB5C	-0.429378	7.01778	0.0151403	0.322714	COREAD
PHKB	-0.552911	6.12443	0.0151587	0.322714	COREAD
ARHGAP17	-0.448935	5.02903	0.0151641	0.322714	COREAD
MYO7B	-4.40279	1.3746	0.0151721	0.322714	COREAD
TMEM238	-1.68158	0.637997	0.0152319	0.323733	COREAD
RBSN	0.370263	4.91936	0.0152713	0.324315	COREAD
ADNP2	0.52821	5.26067	0.0153359	0.32543	COREAD
ZNF503	-2.17002	3.56312	0.0153518	0.325512	COREAD
GDPD3	-3.12487	0.931673	0.0153705	0.32557	COREAD
MISP	-2.97434	6.18332	0.0153999	0.32557	COREAD
LCN12	-2.07173	-0.268243	0.0154046	0.32557	COREAD
FAM21EP	-1.68481	-2.83917	0.0154106	0.32557	COREAD
SLC6A6	-0.981349	6.4429	0.0154228	0.32557	COREAD
FADD	-0.568857	5.17748	0.0154327	0.32557	COREAD
VDAC1	-0.548636	8.39254	0.0154471	0.32557	COREAD
TTC22	-3.98748	0.685593	0.0154511	0.32557	COREAD
FAM180A	0.912507	-6.9981	0.0155122	0.326351	COREAD
BIRC6	-0.396988	7.15139	0.0155123	0.326351	COREAD
DOLPP1	-0.602094	4.68241	0.0155824	0.32708	COREAD
TDRD7	-0.71284	4.36654	0.015584	0.32708	COREAD
C3orf49	1.2128	-6.71814	0.015591	0.32708	COREAD
ADIPOR2	-0.497418	7.06452	0.0155963	0.32708	COREAD
HOXB-AS3	-1.75401	3.03067	0.0156117	0.32708	COREAD
DENND4B	0.443766	5.98305	0.0156197	0.32708	COREAD
A1BG-AS1	2.43069	-2.86784	0.0156415	0.327127	COREAD
PIN4	-0.70208	4.24876	0.0156461	0.327127	COREAD
SESN2	1.02109	4.23391	0.0156794	0.327363	COREAD
MMS22L	0.579208	5.16346	0.0156834	0.327363	COREAD
ELP2	0.513589	5.59674	0.0157163	0.327363	COREAD
ELP4	-0.62432	3.60143	0.0157332	0.327363	COREAD
C3orf20	1.26221	-6.34338	0.0157505	0.327363	COREAD
LOC642361	-0.724001	1.15017	0.0157514	0.327363	COREAD
TRIML2	2.91217	-4.49797	0.0157531	0.327363	COREAD
LRRC8C	4.22825	-1.32815	0.0157545	0.327363	COREAD
TOP3A	0.505456	4.92636	0.0158188	0.328109	COREAD
SGSM3	0.503225	5.17927	0.0158202	0.328109	COREAD
DYRK3	3.3012	-0.736321	0.0158357	0.328109	COREAD
CFTR	-5.09611	0.984389	0.015839	0.328109	COREAD
LOC100506679	1.45715	-5.60813	0.0158968	0.328772	COREAD
ICAM2	-3.91142	-1.03264	0.0158994	0.328772	COREAD
STAP2	-1.48155	4.49535	0.0159076	0.328772	COREAD
DGAT2	-1.42264	4.11306	0.0159303	0.328991	COREAD
NKD1	-3.19963	3.73995	0.0159614	0.329382	COREAD
CAPN1	-0.77576	8.00737	0.0159905	0.329559	COREAD
ZKSCAN4	-2.00249	1.37084	0.0160011	0.329559	COREAD
SPIN2B	-1.71708	2.16723	0.0160067	0.329559	COREAD
TNS4	-4.16016	4.65273	0.016046	0.329997	COREAD
LOC100129940	3.00983	-4.46982	0.0160609	0.329997	COREAD
COL11A1	-2.2808	-5.57692	0.0160646	0.329997	COREAD
TCF7L1	-2.77434	-1.1285	0.0160858	0.330181	COREAD
ZNF555	0.883668	1.77805	0.0161166	0.330527	COREAD
ZNF280A	-3.01059	-4.36033	0.0161272	0.330527	COREAD
BZW2	-0.460074	7.41314	0.0161842	0.331079	COREAD
CCDC157	1.00374	1.19351	0.0161902	0.331079	COREAD
CAMSAP3	-1.81701	4.59763	0.0161925	0.331079	COREAD
C10orf99	-4.58039	-3.15252	0.0162031	0.331079	COREAD
BTBD3	0.59374	5.20097	0.0162251	0.331084	COREAD
TAF2	0.478675	5.73095	0.0162279	0.331084	COREAD
PITX1	-1.18367	4.38215	0.0162414	0.331109	COREAD
TRIM29	-3.57308	3.53976	0.0163004	0.331964	COREAD
SMPDL3A	-1.95978	2.40328	0.016308	0.331964	COREAD
PVRL2	-0.779714	6.0785	0.0163491	0.33235	COREAD
NR5A2	-3.96119	-2.74468	0.0163515	0.33235	COREAD
PKIB	-3.07232	1.13363	0.0163891	0.332753	COREAD
C9orf69	-0.520739	5.70852	0.0163997	0.332753	COREAD
RHOD	-3.44543	2.22924	0.0164272	0.332753	COREAD
MPZ	-2.79077	-5.21266	0.0164589	0.332753	COREAD
ATOX1	-0.958726	4.40119	0.0164591	0.332753	COREAD
SMIM1	-2.21601	-5.32849	0.0164602	0.332753	COREAD
LINC00239	-2.25293	-0.633767	0.0164743	0.332753	COREAD
RPL3	0.546202	10.8979	0.016475	0.332753	COREAD
CHAD	-2.282	-4.13985	0.0164823	0.332753	COREAD
ADRM1	-0.504619	7.38422	0.016498	0.332821	COREAD
FLCN	0.530598	4.76859	0.0165443	0.333299	COREAD
CLEC2B	2.29222	-6.306	0.0165619	0.333299	COREAD
SNORD3C	1.24866	-6.81603	0.0165623	0.333299	COREAD
KIAA1841	-0.68993	3.3364	0.0165775	0.333299	COREAD
DSCC1	0.748116	4.67902	0.0165834	0.333299	COREAD
ZNF74	0.558191	4.22861	0.0165991	0.333366	COREAD
THAP6	0.532425	3.39097	0.0166322	0.333781	COREAD
DNAJB14	0.646223	5.24572	0.0166461	0.333812	COREAD
PLD6	0.689814	3.13063	0.0166599	0.333842	COREAD
CD109	3.67064	2.40885	0.0166751	0.333899	COREAD
ATP6V1B1-AS1	2.67731	-4.96924	0.0166903	0.333954	COREAD
SLC38A2	0.650548	8.06389	0.016718	0.33426	COREAD
ND4L	-0.662723	10.6587	0.0167463	0.334578	COREAD
CCDC170	-3.67609	-1.58873	0.0167998	0.335399	COREAD
TREH	-2.44287	-3.23572	0.016823	0.335614	COREAD
TIMP3	-2.12364	1.14254	0.0168527	0.335699	COREAD
EPB41L1	-1.25842	6.34492	0.0168635	0.335699	COREAD
NR2F6	-0.514693	4.8844	0.016871	0.335699	COREAD
TMBIM6	-0.372398	9.68969	0.0168878	0.335699	COREAD
USP5	-0.482265	6.82165	0.0169013	0.335699	COREAD
AGO1	0.59941	5.95486	0.016913	0.335699	COREAD
GALNT1	0.75038	6.30894	0.0169143	0.335699	COREAD
CDK12	-0.363764	6.78122	0.016954	0.336017	COREAD
RYR3	-1.57295	-1.01431	0.0169552	0.336017	COREAD
ZNF25	0.965337	1.68827	0.0169795	0.336251	COREAD
TMEM45B	-2.78793	4.72812	0.0170559	0.337517	COREAD
LPIN2	-0.682982	5.67466	0.0171162	0.338213	COREAD
VPS53	0.417456	5.34969	0.0171315	0.338213	COREAD
RAC3	1.27376	2.88765	0.0171342	0.338213	COREAD
RIPK4	-1.51553	4.02881	0.0171412	0.338213	COREAD
TRIM21	-0.872719	4.05441	0.0171714	0.338562	COREAD
CTC1	0.622402	4.37327	0.0171946	0.338771	COREAD
EOGT	0.705659	3.90819	0.0172141	0.338831	COREAD
SLC3A1	-3.11593	-0.323589	0.0172256	0.338831	COREAD
PARP9	-1.09466	4.92384	0.0172353	0.338831	COREAD
SCAND1	-0.62501	4.81721	0.0172736	0.339329	COREAD
RNF138	0.600208	4.92813	0.017301	0.339329	COREAD
FOLH1B	1.72364	-6.76635	0.0173109	0.339329	COREAD
FOLH1	1.72364	-6.76635	0.0173109	0.339329	COREAD
PPP6R2	0.334604	5.67271	0.017329	0.339438	COREAD
AZIN1	0.358072	7.81027	0.0173457	0.339482	COREAD
NDUFA6-AS1	0.778348	1.92959	0.0173565	0.339482	COREAD
ZNF546	1.9378	-1.36889	0.0173995	0.339865	COREAD
TNNC2	-2.78139	-4.36833	0.0174114	0.339865	COREAD
TBC1D26	1.75843	-5.31214	0.0174138	0.339865	COREAD
ANKS4B	-4.60835	0.611025	0.0174357	0.340047	COREAD
RPS20	0.516758	9.11088	0.0174725	0.340518	COREAD
TPRN	-0.698586	5.14275	0.0175216	0.341228	COREAD
RN7SL221P	0.647019	-7.07395	0.0175456	0.341237	COREAD
PGBD1	1.39898	1.61946	0.0175553	0.341237	COREAD
RGPD8	0.900052	2.71641	0.0175682	0.341237	COREAD
HIBCH	-0.66755	4.53877	0.0175845	0.341237	COREAD
EIF4E2	-0.403	6.11429	0.0175858	0.341237	COREAD
LEPROTL1	0.573038	5.37497	0.0175979	0.341237	COREAD
SULT1A2	-2.65375	-2.35164	0.0176377	0.341763	COREAD
DVL3	-0.313239	6.68425	0.0177133	0.342562	COREAD
ZFP36	-0.809337	5.227	0.0177137	0.342562	COREAD
TTC5	0.415679	4.25614	0.0177222	0.342562	COREAD
CYP24A1	-4.04286	-0.522725	0.0177491	0.342562	COREAD
LOC256880	1.50876	-6.66363	0.0177671	0.342562	COREAD
HAUS3	0.417683	4.63279	0.0177742	0.342562	COREAD
SYTL2	-2.39943	4.60312	0.0177776	0.342562	COREAD
CDK2AP2	-0.546719	5.12157	0.0177804	0.342562	COREAD
LLGL1	0.58231	5.17844	0.0178156	0.342902	COREAD
ATF7IP	-0.494832	5.4785	0.0178252	0.342902	COREAD
SLC27A3	-2.22091	2.78276	0.0178586	0.342902	COREAD
THBS1	-2.26322	5.54537	0.0178764	0.342902	COREAD
PRSS12	2.77596	2.38682	0.0178766	0.342902	COREAD
FAM83G	0.729082	5.61271	0.0178828	0.342902	COREAD
CD226	2.04534	-4.88741	0.0178877	0.342902	COREAD
ZNF7	0.523667	4.63946	0.0178997	0.342902	COREAD
SPNS2	-2.44383	4.43866	0.0179261	0.343165	COREAD
ASCL2	-4.15146	2.18037	0.0179616	0.3436	COREAD
STRC	2.60542	-3.30118	0.0179995	0.34408	COREAD
PPFIBP2	-1.63054	4.16815	0.0180268	0.344359	COREAD
ANXA5	1.04159	6.91454	0.0180736	0.344848	COREAD
DSTYK	0.605946	4.49262	0.0180978	0.344848	COREAD
LINC00857	-2.68489	2.41316	0.0181002	0.344848	COREAD
VPS51	-0.522328	6.46493	0.0181081	0.344848	COREAD
ANXA11	-0.661278	7.60719	0.0181296	0.344848	COREAD
NELFCD	-0.706508	7.48491	0.0181351	0.344848	COREAD
ANAPC4	0.388018	4.97677	0.0181418	0.344848	COREAD
TIFA	1.69715	3.27506	0.0181589	0.34493	COREAD
HIST2H2BE	-1.96225	2.6439	0.0181866	0.344979	COREAD
GCOM1	-2.49931	2.7008	0.0181873	0.344979	COREAD
HDAC5	-0.714332	4.2606	0.0182025	0.344979	COREAD
DNASE1	-0.690629	4.15532	0.0182126	0.344979	COREAD
FDX1	-0.631105	4.60561	0.0182285	0.345038	COREAD
GAL3ST1	-3.3431	-0.423707	0.0182449	0.345105	COREAD
EIF3E	0.684166	8.5321	0.0182699	0.345336	COREAD
PLAG1	-1.81701	1.50165	0.0183101	0.345855	COREAD
SPIN2A	-2.05256	-0.898545	0.018347	0.34631	COREAD
ACTA1	1.45473	-6.45658	0.018375	0.346368	COREAD
RGMB	1.53588	4.53435	0.018385	0.346368	COREAD
TJP3	-3.18554	3.70028	0.0183886	0.346368	COREAD
GGCT	-0.570071	6.34682	0.0184174	0.346668	COREAD
PAK2	-0.397943	7.20004	0.0184464	0.346973	COREAD
LOC102723885	0.852979	-6.93525	0.0185	0.347385	COREAD
LINC00910	-1.63072	-0.0363455	0.0185106	0.347385	COREAD
HSPA1B	-1.20933	7.30055	0.0185281	0.347385	COREAD
HNRNPA3	-0.332945	9.16974	0.0185317	0.347385	COREAD
HSPA1L	-1.43545	-0.745848	0.0185327	0.347385	COREAD
LONRF2	2.80283	-4.84794	0.0185477	0.347425	COREAD
C22orf15	1.82754	-5.26056	0.0186407	0.348708	COREAD
NOTUM	-3.34103	1.61342	0.0186435	0.348708	COREAD
PSMB10	-0.760146	4.4453	0.018656	0.348708	COREAD
SLC22A11	-2.44522	-5.45947	0.0186678	0.348708	COREAD
RCOR2	3.44473	-1.80985	0.0186817	0.348726	COREAD
OCIAD1	0.387224	6.70447	0.0186983	0.348793	COREAD
CRB3	-2.40063	3.64651	0.018722	0.348994	COREAD
SLC7A6	-0.638716	6.83671	0.0187447	0.349143	COREAD
FBXL7	1.84318	-6.73219	0.0187677	0.349143	COREAD
TCHH	-3.52342	-2.84399	0.0187688	0.349143	COREAD
PALM2	-3.27078	-2.16584	0.0188236	0.349897	COREAD
TRHDE-AS1	1.9076	-6.71379	0.0188647	0.349897	COREAD
STX8	0.601156	3.21192	0.0188655	0.349897	COREAD
PHIP	0.535241	6.46504	0.0188664	0.349897	COREAD
DUSP23	-1.88049	2.96848	0.0188741	0.349897	COREAD
RTN4	-0.57691	7.77153	0.0189032	0.350031	COREAD
AQP3	-2.94284	3.35898	0.0189073	0.350031	COREAD
MGAT4B	-0.575223	7.55782	0.0189597	0.350618	COREAD
OTUB2	1.12525	2.58361	0.018965	0.350618	COREAD
ACOT1	-2.33075	0.810225	0.0189848	0.350745	COREAD
ITPR1	2.1794	1.06344	0.0190212	0.350776	COREAD
AOC3	3.17815	-2.59303	0.0190215	0.350776	COREAD
KNG1	-2.32022	-5.54876	0.0190286	0.350776	COREAD
ELF4	-0.74127	5.63816	0.0190385	0.350776	COREAD
TM9SF2	-0.639581	7.88493	0.0191018	0.350997	COREAD
NFXL1	0.604141	4.82521	0.0191059	0.350997	COREAD
ZDHHC3	-0.606709	6.39015	0.019109	0.350997	COREAD
ADCY6	-0.554554	6.66618	0.0191113	0.350997	COREAD
BRAF	0.421008	5.41195	0.0191161	0.350997	COREAD
SMIM24	-3.29508	-1.27929	0.0191285	0.350997	COREAD
CTSA	-0.814579	7.17052	0.0191632	0.351022	COREAD
SNORA65	1.08641	-6.86574	0.0191802	0.351022	COREAD
USP45	0.651094	3.95118	0.0191817	0.351022	COREAD
KCNN4	3.06502	3.13441	0.0191819	0.351022	COREAD
CTDSP1	-0.411512	6.24759	0.01922	0.351033	COREAD
TFAP2A	2.05066	2.98905	0.0192389	0.351033	COREAD
TRMT44	0.389832	3.54946	0.0192432	0.351033	COREAD
ITFG1	-0.511872	5.49313	0.019244	0.351033	COREAD
GLA	-0.537926	4.94792	0.0192475	0.351033	COREAD
WDR19	0.779115	3.71553	0.0192759	0.35127	COREAD
ARHGDIA	-0.589826	7.83612	0.0192865	0.35127	COREAD
SH3GL3	1.31995	-6.72468	0.0193012	0.3513	COREAD
DLX6	-3.29621	-3.9854	0.0193183	0.351374	COREAD
KIAA0040	-2.27548	4.38253	0.0193523	0.351757	COREAD
STK38	-0.569303	5.81184	0.0193904	0.352211	COREAD
AMPD3	-2.37521	2.39297	0.0194131	0.352386	COREAD
SPDYE7P	0.668861	-7.06771	0.019437	0.352583	COREAD
LINC00483	-4.14913	-2.14599	0.0194822	0.353165	COREAD
SNORA59B	-1.77038	-5.6468	0.0195211	0.353463	COREAD
TTC33	0.813776	3.2607	0.019535	0.353463	COREAD
ZBTB18	-0.863769	4.63031	0.0195455	0.353463	COREAD
SLU7	-0.433596	5.74067	0.019551	0.353463	COREAD
NDUFA3P1	0.775319	-7.0373	0.0196196	0.354465	COREAD
TNRC6C-AS1	-1.30417	2.72568	0.0196671	0.355087	COREAD
TSSC1	-0.387522	5.17846	0.0197057	0.355546	COREAD
ME3	-2.36739	2.49831	0.0197389	0.355628	COREAD
SETD5	0.393251	6.91503	0.0197477	0.355628	COREAD
SP2-AS1	-1.37571	-0.15988	0.0197519	0.355628	COREAD
MNAT1	0.60789	4.28048	0.0197629	0.355628	COREAD
YBX2	-2.49345	3.13198	0.0197928	0.355867	COREAD
ARFGAP3	0.822952	4.81926	0.0198026	0.355867	COREAD
BEAN1-AS1	1.08099	-6.74682	0.0199033	0.357227	COREAD
SLC30A2	-3.14349	-4.96071	0.0199083	0.357227	COREAD
TMED8	0.551311	5.29368	0.0199219	0.357227	COREAD
CLDN11	-3.58984	-2.60337	0.0199312	0.357227	COREAD
BAIAP2-AS1	-0.973253	3.95437	0.0199506	0.357242	COREAD
SPATS2	0.518008	5.20834	0.0199585	0.357242	COREAD
C1orf194	0.65761	-7.07093	0.0200224	0.357844	COREAD
BECN2	0.65761	-7.07093	0.0200224	0.357844	COREAD
SNX12	-0.542424	5.94025	0.0200441	0.357844	COREAD
ARAP1	-0.678879	6.07812	0.020053	0.357844	COREAD
LOC101928445	1.72407	-3.92941	0.0200584	0.357844	COREAD
ASAP3	2.97323	0.485227	0.020085	0.357869	COREAD
HNRNPA1P10	-0.730121	3.06887	0.0200864	0.357869	COREAD
ENOX2	-0.554334	4.28682	0.020136	0.357923	COREAD
HSPBP1	-0.494029	5.71285	0.0201379	0.357923	COREAD
ZNF792	1.19609	2.00568	0.0201423	0.357923	COREAD
NPTN	-0.558919	6.61242	0.0201741	0.357923	COREAD
UTP14A	-0.514376	6.02772	0.0201757	0.357923	COREAD
DUSP16	-0.922628	5.38064	0.0202065	0.357923	COREAD
BAIAP2L2	-2.8093	2.38824	0.0202154	0.357923	COREAD
SCD5	3.10028	1.62883	0.0202258	0.357923	COREAD
RAB4B	-0.93359	2.41307	0.020227	0.357923	COREAD
COG4	-0.49603	6.03371	0.0202476	0.357923	COREAD
TOP3B	0.468901	4.80521	0.0202558	0.357923	COREAD
LYG1	2.56901	-2.57999	0.0202657	0.357923	COREAD
LINC01124	-3.29568	-1.17089	0.0202683	0.357923	COREAD
LINC01559	-3.98645	0.799333	0.0202751	0.357923	COREAD
LINC00640	1.4232	-6.69627	0.020293	0.358005	COREAD
VAV3	-4.49619	-1.60436	0.0203344	0.358283	COREAD
DDX54	-0.353762	7.05014	0.0203399	0.358283	COREAD
NUMBL	0.765616	3.45416	0.0203486	0.358283	COREAD
ZNF343	0.560067	3.86491	0.0203818	0.358634	COREAD
MIR3179-2	1.54068	-6.37978	0.0204563	0.359711	COREAD
NNT	-2.39019	5.76314	0.0205573	0.361021	COREAD
SAMD15	-1.60517	-0.26337	0.020565	0.361021	COREAD
SGTB	1.18787	2.87794	0.0205709	0.361021	COREAD
DDIT4L	3.0493	-5.47868	0.0206152	0.361563	COREAD
ADAM11	3.07581	-2.28369	0.0206593	0.361965	COREAD
JADE1	0.922078	4.61662	0.020692	0.361965	COREAD
GCAT	1.31849	3.06894	0.020705	0.361965	COREAD
PDLIM1	-1.63506	6.326	0.0207305	0.361965	COREAD
LTBP2	1.86074	1.31511	0.020743	0.361965	COREAD
FAM189B	0.536353	4.92978	0.0207496	0.361965	COREAD
THOC7-AS1	1.05952	-6.79357	0.0207504	0.361965	COREAD
SMAD4	1.38701	5.15374	0.0207641	0.361965	COREAD
KPNA1	-0.317562	6.34409	0.0207785	0.361965	COREAD
C9orf171	1.18158	-6.78976	0.0207834	0.361965	COREAD
NCALD	-3.08887	-1.55204	0.0208068	0.361965	COREAD
PHGDH	1.1042	6.45127	0.0208136	0.361965	COREAD
TH	-3.12485	-2.55049	0.0208247	0.361965	COREAD
TLE6	2.23992	-1.10212	0.0208392	0.361965	COREAD
FAM177B	1.16082	-6.8162	0.0208393	0.361965	COREAD
FAM229B	2.8132	-1.98562	0.0208569	0.361985	COREAD
NF2	0.607606	5.62986	0.0208673	0.361985	COREAD
ROMO1	-0.708147	5.27987	0.0209283	0.362811	COREAD
ZNF721	0.813516	4.71266	0.0209614	0.362979	COREAD
OVOL1	-2.96242	3.16007	0.0209687	0.362979	COREAD
TMEM128	0.399089	4.23787	0.0209806	0.362979	COREAD
GSTM3	-4.17468	1.2778	0.0209961	0.362979	COREAD
NIPSNAP1	0.672913	6.52183	0.0210104	0.362979	COREAD
PPP1R26-AS1	-1.27632	2.31659	0.0210482	0.362979	COREAD
THRA	-0.865174	5.27192	0.0210493	0.362979	COREAD
PARL	-0.314821	5.63779	0.0210546	0.362979	COREAD
C16orf46	-1.11634	0.167721	0.021059	0.362979	COREAD
KCNU1	1.04541	-6.96013	0.021089	0.36316	COREAD
TRIM37	0.497579	5.19801	0.0211226	0.36316	COREAD
KDM6B	0.500949	4.90363	0.0211338	0.36316	COREAD
BLOC1S3	-0.44085	3.47413	0.0211375	0.36316	COREAD
ZBTB41	0.565175	4.438	0.0211404	0.36316	COREAD
MAPK14	-0.372347	6.17419	0.0211503	0.36316	COREAD
RFPL4B	1.03799	-6.96225	0.0211917	0.36364	COREAD
SMYD4	0.416482	4.29453	0.0212307	0.363809	COREAD
WIBG	-0.467157	4.99426	0.0212399	0.363809	COREAD
KLHL31	-2.4035	0.0810879	0.0212419	0.363809	COREAD
GAS7	-2.81539	-1.55812	0.0212823	0.364269	COREAD
RABGGTB	0.68148	6.51672	0.0212979	0.364305	COREAD
RFPL3S	1.9816	-4.01444	0.0213219	0.364446	COREAD
RAD54B	0.638511	4.28322	0.0213332	0.364446	COREAD
ZNF692	0.527322	5.00037	0.0213528	0.364552	COREAD
ZFP64	-0.46713	4.69989	0.0213801	0.364618	COREAD
ZKSCAN5	0.391864	4.38021	0.0213837	0.364618	COREAD
NUDT11	1.63542	-6.79155	0.0214158	0.364934	COREAD
DKFZP434K028	-2.16278	-4.53102	0.0215402	0.366822	COREAD
RMDN3	-0.528698	5.23081	0.0215677	0.366874	COREAD
RN7SL487P	0.997776	-6.84261	0.0215704	0.366874	COREAD
XKRX	-3.30533	-1.66684	0.0215933	0.367031	COREAD
RDH10-AS1	2.27825	-4.42805	0.0216434	0.367652	COREAD
AGRP	0.541539	-7.10409	0.0216674	0.367828	COREAD
CLDN1	-2.34263	4.59204	0.0216961	0.368084	COREAD
ARV1	-0.883327	3.53451	0.0217581	0.368816	COREAD
B3GALT4	-2.81382	-0.596198	0.0217911	0.368816	COREAD
PTK6	-1.82262	3.88868	0.0217962	0.368816	COREAD
LOC100130111	-2.39626	-4.11121	0.0218079	0.368816	COREAD
DNM3	-3.08079	-2.05078	0.0218111	0.368816	COREAD
SZT2	0.475567	5.19281	0.0218213	0.368816	COREAD
MTL5	-2.28582	1.68773	0.0218399	0.3689	COREAD
SLITRK5	2.48472	-5.9871	0.0218746	0.368917	COREAD
NLRP6	-2.52655	-3.56275	0.0219042	0.368917	COREAD
DSCR9	-1.65057	-2.87318	0.02191	0.368917	COREAD
LRCH1	-0.627133	5.5825	0.0219169	0.368917	COREAD
YJEFN3	1.41742	3.08162	0.0219179	0.368917	COREAD
ASRGL1	-2.75288	1.49467	0.021928	0.368917	COREAD
LOC102467213	1.24956	-6.82147	0.0219366	0.368917	COREAD
TET3	-0.427596	6.09243	0.0219674	0.369013	COREAD
GCA	-0.934958	3.92829	0.0219696	0.369013	COREAD
GTF2A1	0.382217	5.8326	0.021991	0.369142	COREAD
SLFN11	3.08091	-4.58922	0.022015	0.369272	COREAD
LLGL2	-1.10602	7.06479	0.0220261	0.369272	COREAD
WDR92	-0.495355	3.57403	0.0220399	0.369275	COREAD
ADAL	-1.77692	2.04792	0.0220559	0.369309	COREAD
PRORSD1P	-1.66008	0.289991	0.0220694	0.369309	COREAD
CSRNP2	0.425005	4.83973	0.0220983	0.369565	COREAD
SLC25A30-AS1	1.33974	-6.39074	0.0221275	0.369808	COREAD
C17orf80	0.490022	4.49834	0.0221589	0.369808	COREAD
NDFIP1	-0.559501	6.48188	0.0221724	0.369808	COREAD
RHOB	-1.07771	6.17163	0.0221924	0.369808	COREAD
TMEM263	0.719091	4.82274	0.0222109	0.369808	COREAD
C15orf39	-0.592382	5.24623	0.0222168	0.369808	COREAD
ZC3H18	-0.368951	6.137	0.0222224	0.369808	COREAD
ARRDC1	-0.680057	6.15467	0.0222224	0.369808	COREAD
CXADR	-1.5727	5.5627	0.0222752	0.370457	COREAD
TSPAN31	-0.617801	4.4964	0.0222891	0.37046	COREAD
LOC105376935	1.73254	-5.8635	0.0223595	0.371401	COREAD
TVP23C-CDRT4	1.65357	2.19731	0.0223844	0.371587	COREAD
AGMAT	-3.14539	2.99735	0.0224129	0.371622	COREAD
FTH1	-0.89913	10.5139	0.0224141	0.371622	COREAD
VIPR1	-2.68432	3.10919	0.0224532	0.371641	COREAD
PRMT9	0.509173	3.06157	0.0224682	0.371641	COREAD
MAOA	-3.80104	2.87335	0.0224694	0.371641	COREAD
PICALM	-0.582571	7.22337	0.0224703	0.371641	COREAD
GATAD2B	0.436012	5.28569	0.0224928	0.371786	COREAD
LOC102467147	-1.70962	-5.98491	0.0225109	0.371856	COREAD
TTC19	0.589059	6.04351	0.0225712	0.372624	COREAD
OR13H1	0.698997	-7.0591	0.0226018	0.372903	COREAD
IQCJ	1.52137	-6.82414	0.0226608	0.373568	COREAD
KARS	-0.485985	7.69261	0.0226706	0.373568	COREAD
RPSA	0.653288	10.4845	0.0226991	0.373568	COREAD
IGF2BP3	-1.54576	5.57731	0.0227003	0.373568	COREAD
HLX	2.40259	-4.90038	0.0227114	0.373568	COREAD
CEP295NL	-2.07319	-5.25752	0.0227644	0.374213	COREAD
ITGA7	-1.60429	2.1999	0.0227822	0.374276	COREAD
DLG4	1.92964	0.427013	0.0228283	0.374806	COREAD
SEC22C	0.562827	5.13801	0.0228562	0.375011	COREAD
CREBL2	-0.399753	5.11432	0.022869	0.375011	COREAD
POU5F1B	-3.40121	0.118481	0.0228824	0.375011	COREAD
ITGA10	2.54675	-3.85451	0.0229562	0.37552	COREAD
TDRKH	-0.941994	3.4831	0.0229595	0.37552	COREAD
TMEM248	-0.372392	6.77409	0.0229647	0.37552	COREAD
MICALCL	-1.64377	0.811623	0.0229692	0.37552	COREAD
PRRT2	-2.96768	-0.750064	0.0230024	0.375758	COREAD
ZNF223	-2.94776	-0.227079	0.0230116	0.375758	COREAD
TPM3	-0.458514	9.29614	0.0230941	0.376868	COREAD
SLC9B2	1.19264	2.68808	0.0231074	0.376868	COREAD
NBPF3	1.53636	2.44679	0.0231529	0.37738	COREAD
UMODL1	-2.11431	-5.29408	0.0231752	0.377517	COREAD
PRKAB1	-0.665365	5.41815	0.0232	0.377596	COREAD
DLAT	-0.491784	6.39332	0.0232109	0.377596	COREAD
HAUS7	-0.578968	4.33604	0.0232221	0.377596	COREAD
VLDLR	-3.04028	0.313084	0.0232592	0.377781	COREAD
NFS1	-0.471833	5.50101	0.0232614	0.377781	COREAD
TUBGCP6	0.513982	5.56329	0.0232798	0.377853	COREAD
CSGALNACT2	0.857695	3.74622	0.0233081	0.377937	COREAD
NRM	-0.624357	3.92331	0.023313	0.377937	COREAD
FCAR	-1.07793	-6.24545	0.0233715	0.378584	COREAD
CNNM3	-0.474582	5.04366	0.0233923	0.378584	COREAD
ZNF517	0.57365	2.52946	0.0234019	0.378584	COREAD
LINC01108	0.72592	-7.05141	0.023409	0.378584	COREAD
GPR68	2.26925	-1.23342	0.0234586	0.378974	COREAD
SMCO2	1.73858	-5.57607	0.0234612	0.378974	COREAD
KRT8	-1.74852	11.3154	0.0234812	0.379032	COREAD
KRT40	-3.63256	-4.61138	0.0234929	0.379032	COREAD
SNHG22	-1.44276	-3.9405	0.023569	0.379266	COREAD
SCARNA17	-1.44276	-3.9405	0.023569	0.379266	COREAD
UCA1	-4.02817	3.38821	0.0235715	0.379266	COREAD
ZNF445	0.367343	5.193	0.023584	0.379266	COREAD
CMTM2	1.73432	-5.65131	0.02359	0.379266	COREAD
TJAP1	0.416692	5.00172	0.0235917	0.379266	COREAD
CDX2	-2.61562	5.01691	0.0236495	0.379519	COREAD
ASB18	0.74789	-6.97119	0.0236522	0.379519	COREAD
LPCAT2	-1.97356	4.99144	0.0236534	0.379519	COREAD
SPAG9	-0.491067	6.85241	0.0236637	0.379519	COREAD
HNRNPA1P33	-3.62961	-2.78302	0.0236819	0.379585	COREAD
HPSE	2.47321	2.19124	0.0237231	0.38002	COREAD
DHCR7	-0.849261	6.96905	0.023752	0.380257	COREAD
MTBP	0.718203	4.05579	0.0238014	0.38049	COREAD
SLC6A13	1.97617	-5.3987	0.0238061	0.38049	COREAD
SDR42E1	-3.84608	0.180216	0.0238088	0.38049	COREAD
MYLIP	-1.03666	3.72235	0.0238455	0.38077	COREAD
PDK2	-1.79982	3.56584	0.0238545	0.38077	COREAD
MIER2	0.412313	4.1152	0.0238796	0.380785	COREAD
NAB1	0.56875	5.95957	0.023894	0.380785	COREAD
SLFNL1	2.34238	-1.90788	0.0238978	0.380785	COREAD
WDR5B	-0.620678	3.75343	0.0239173	0.380871	COREAD
HARBI1	-0.538204	1.87825	0.0239689	0.381069	COREAD
DLGAP1-AS5	0.641409	-7.07556	0.023976	0.381069	COREAD
CAPRIN2	1.27768	5.07794	0.0239996	0.381069	COREAD
MDP1	0.675103	2.15603	0.0240027	0.381069	COREAD
MED14	-0.482763	6.58494	0.0240083	0.381069	COREAD
PRPF39	0.586216	5.48569	0.0240145	0.381069	COREAD
CAPN3	1.84497	-1.42676	0.0240569	0.381518	COREAD
TINAG	-3.38312	-3.76573	0.024072	0.381534	COREAD
FAXC	2.88352	-0.834712	0.02413	0.381896	COREAD
DCTN6	0.555489	4.49594	0.0241306	0.381896	COREAD
39692	-0.448216	6.40236	0.0241373	0.381896	COREAD
LINC00551	0.537424	-7.10527	0.0241517	0.3819	COREAD
TRAFD1	-0.479699	5.13116	0.0241952	0.382363	COREAD
DUSP4	2.03749	5.0485	0.0242676	0.383283	COREAD
STXBP2	-1.13242	5.64539	0.0242936	0.383469	COREAD
MB21D2	-1.70095	3.46511	0.0243141	0.383568	COREAD
ZNF623	0.451122	4.84172	0.0243555	0.383997	COREAD
EPGN	0.73275	-7.04946	0.024415	0.38424	COREAD
ZNF561-AS1	1.07042	0.149518	0.0244172	0.38424	COREAD
STAT1	-0.76914	6.94054	0.0244268	0.38424	COREAD
LY6K	2.02822	-2.21261	0.0244614	0.38424	COREAD
SULT1A3	-1.70235	1.87625	0.0244832	0.38424	COREAD
TMPRSS13	-3.63038	-0.584509	0.0244863	0.38424	COREAD
PIGX	-0.440511	4.47398	0.024487	0.38424	COREAD
LOC101927188	0.663357	-7.06928	0.024494	0.38424	COREAD
NUBP1	-0.363275	4.10993	0.0245322	0.38424	COREAD
NOVA2	1.79722	-6.6695	0.0245384	0.38424	COREAD
NAT9	0.506021	5.20889	0.0245661	0.38424	COREAD
BRCC3	-0.589137	5.65511	0.0245685	0.38424	COREAD
HNRNPK	-0.252643	9.69149	0.0245918	0.38424	COREAD
MXD1	-0.913555	4.50865	0.0245926	0.38424	COREAD
ZNF787	-0.471556	4.49621	0.0245967	0.38424	COREAD
PPP1R36	-2.03805	-1.1005	0.0245986	0.38424	COREAD
ZNF266	0.711236	4.35218	0.0246568	0.384628	COREAD
PCDHGA6	1.57274	-6.43319	0.0246655	0.384628	COREAD
LIPH	-2.43805	3.77193	0.0246791	0.384628	COREAD
ISX	-3.88071	-0.759959	0.0246805	0.384628	COREAD
AZIN2	2.50636	-1.58637	0.0247428	0.384747	COREAD
ATP1A1	-0.697615	9.63982	0.0247659	0.384747	COREAD
ZNF668	-0.479174	3.20708	0.0247937	0.384747	COREAD
UBA2	-0.48104	7.10646	0.0248046	0.384747	COREAD
SLC35D2	-1.80404	4.2891	0.0248082	0.384747	COREAD
RPRD1A	0.572683	5.86588	0.0248105	0.384747	COREAD
DEFB1	-2.08752	-4.95087	0.0248113	0.384747	COREAD
IGF2	-2.90345	0.231871	0.0248154	0.384747	COREAD
UQCRB	0.52786	7.44708	0.0248164	0.384747	COREAD
ARMC1	0.34212	5.51309	0.0248859	0.385602	COREAD
DEPDC1	0.609289	5.39303	0.0249245	0.385702	COREAD
PDCD6IP	-0.382763	7.39417	0.0249306	0.385702	COREAD
BIN2	-2.8556	-4.41904	0.0249352	0.385702	COREAD
EIF2B1	-0.320203	5.80761	0.0249636	0.385921	COREAD
PPP1R3G	-2.12977	-4.31455	0.0249889	0.385923	COREAD
METTL2B	0.390072	5.43725	0.0250099	0.385923	COREAD
ANKRD36B	0.627897	2.88184	0.0250195	0.385923	COREAD
COBL	-2.02057	5.08542	0.0250407	0.385923	COREAD
ATG3	-0.458332	5.86723	0.0250448	0.385923	COREAD
NCOA6	-0.416367	6.56576	0.0250619	0.385923	COREAD
KCNH3	2.48054	-3.91894	0.0250905	0.385923	COREAD
SPEM1	0.658641	-7.07063	0.0250931	0.385923	COREAD
CRAT8	-2.11933	-5.69226	0.0251015	0.385923	COREAD
LIMS2	-3.05593	-4.12523	0.0251067	0.385923	COREAD
POR	-0.694263	6.74344	0.0251377	0.385946	COREAD
IGFBP4	-2.83185	4.43621	0.0251476	0.385946	COREAD
SLC16A5	-2.44858	3.29416	0.0251511	0.385946	COREAD
IL21R	-1.43972	-6.17769	0.025201	0.386408	COREAD
C1orf198	-0.602779	5.78541	0.0252099	0.386408	COREAD
WDR77	-0.585704	5.88295	0.025334	0.388091	COREAD
LOC101929162	0.86121	-1.89489	0.0254286	0.389209	COREAD
LOC101929704	-2.34942	-5.33725	0.0254424	0.389209	COREAD
UNC13D	-2.52241	3.89628	0.0254503	0.389209	COREAD
GLYCTK	-1.10019	4.51288	0.0254689	0.389274	COREAD
UBALD2	-0.632774	4.74458	0.0254987	0.389348	COREAD
RAD51B	0.599774	2.26132	0.0255026	0.389348	COREAD
AFTPH	-0.377756	5.74866	0.025556	0.389943	COREAD
PMF1	-0.696444	4.51547	0.025577	0.390043	COREAD
IFI27	-3.38954	3.57705	0.0255968	0.390123	COREAD
PLCD4	0.777228	1.56781	0.0256274	0.39037	COREAD
RNU6ATAC35P	0.569708	-7.09604	0.0257152	0.391383	COREAD
MUC20	-3.32607	3.6035	0.0257405	0.391383	COREAD
SLC6A12	-2.01314	-3.68593	0.0257445	0.391383	COREAD
NXPH3	-3.4781	-4.7217	0.0257519	0.391383	COREAD
SLC35A2	-0.561637	5.48818	0.025776	0.391428	COREAD
BAIAP2	-1.25007	4.99034	0.0257839	0.391428	COREAD
PRR14L	0.531783	5.88506	0.0258246	0.391825	COREAD
TNNT1	2.20922	1.90638	0.0258752	0.392262	COREAD
DNTTIP1	-0.772844	5.13474	0.0258827	0.392262	COREAD
LIPT2	-2.62353	-1.55028	0.025897	0.392262	COREAD
USP37	0.468606	4.42247	0.0259133	0.392289	COREAD
LOC389199	1.37532	-5.51053	0.0259329	0.392366	COREAD
SLC5A5	1.27023	-6.62037	0.0260225	0.393501	COREAD
MB	-2.36924	-3.61496	0.026041	0.393561	COREAD
EVX1-AS	-2.796	-5.20892	0.0261161	0.394474	COREAD
KHDRBS3	-2.71513	0.970368	0.0261651	0.394994	COREAD
LOC643923	1.83025	-6.65321	0.0262014	0.3951	COREAD
ELMOD1	1.83025	-6.65321	0.0262014	0.3951	COREAD
CRYAB	-2.84789	-4.98119	0.0262269	0.395102	COREAD
MTMR3	0.381642	5.53009	0.0262309	0.395102	COREAD
PRR22	1.20086	1.30309	0.0262478	0.395137	COREAD
UBA1	-0.465158	8.49786	0.0262917	0.395578	COREAD
GCNT2	-2.69958	-1.71481	0.0263201	0.395784	COREAD
PCGF6	0.572792	3.86687	0.0263812	0.396482	COREAD
NPHP1	1.29855	0.582607	0.026398	0.396513	COREAD
SIPA1L3	-0.677425	5.58138	0.0264486	0.397053	COREAD
MRPS6	-0.42679	5.21747	0.0265026	0.397643	COREAD
LONP1	0.500305	7.15845	0.0265557	0.398218	COREAD
NAA60	-0.465775	5.12624	0.0266231	0.398998	COREAD
NCAPH2	0.389209	5.40446	0.0266658	0.398998	COREAD
IKBIP	1.10014	3.13936	0.0266684	0.398998	COREAD
HHLA2	-3.60675	-0.811094	0.0266772	0.398998	COREAD
AMACR	-1.34925	4.55841	0.0266817	0.398998	COREAD
ENO2	1.30776	4.81457	0.0267195	0.399161	COREAD
RAB17	-2.36965	3.76788	0.0267272	0.399161	COREAD
LOC105371782	0.614361	-7.08328	0.0267743	0.399161	COREAD
MAGEC1	-2.04296	-5.19008	0.0267969	0.399161	COREAD
HEXA-AS1	-1.70109	-2.69281	0.0267979	0.399161	COREAD
LRP12	-2.13181	3.11209	0.0268034	0.399161	COREAD
UBLCP1	0.511966	4.51032	0.0268106	0.399161	COREAD
PLAGL2	-0.535823	5.90167	0.0268108	0.399161	COREAD
EFNA2	-2.52903	0.35141	0.0268354	0.399306	COREAD
LPPR3	-1.7999	-4.22835	0.0269172	0.400053	COREAD
PGM2	0.427833	5.57514	0.0269242	0.400053	COREAD
CPT1B	0.998158	3.43986	0.0269302	0.400053	COREAD
ZBTB47	2.66713	1.2892	0.0269492	0.400053	COREAD
HOXA3	-2.01361	2.88799	0.0269597	0.400053	COREAD
TRIM31	-3.73529	2.35043	0.0269772	0.400092	COREAD
FADS1	-2.38357	4.57773	0.0269962	0.40011	COREAD
FAM78A	2.3671	-1.51751	0.027008	0.40011	COREAD
GTF2E2	0.54617	5.00521	0.0270501	0.400514	COREAD
NLGN3	2.547	-2.99324	0.027109	0.400545	COREAD
EMP2	-0.682587	6.45023	0.0271101	0.400545	COREAD
RASD1	-2.67243	-3.79426	0.0271107	0.400545	COREAD
NDUFAF3	-0.484652	5.14935	0.0271116	0.400545	COREAD
VARS2	0.531261	5.28392	0.0271412	0.400679	COREAD
TSG101	-0.40147	5.78975	0.0271503	0.400679	COREAD
ZNF559-ZNF177	2.01853	-4.11884	0.0271739	0.400807	COREAD
SMPD1	-1.49265	2.8905	0.0272405	0.40157	COREAD
CASZ1	-1.83923	3.88822	0.0272828	0.401883	COREAD
GGN	2.26635	-4.04578	0.0273351	0.401883	COREAD
IER2	-0.48393	6.92045	0.0273456	0.401883	COREAD
DHX32	-0.656943	5.25686	0.0273463	0.401883	COREAD
RPL15	0.413986	9.71296	0.0273481	0.401883	COREAD
ACSL6	-3.36074	-2.54458	0.027351	0.401883	COREAD
ARHGEF16	-1.72808	5.00228	0.0273921	0.402268	COREAD
GNRHR	1.52771	-6.16327	0.0274249	0.402375	COREAD
FUCA1	-0.887294	4.80544	0.0274487	0.402375	COREAD
SLC35A4	-0.445624	6.35289	0.0274882	0.402375	COREAD
HK3	0.971505	-6.98124	0.0275001	0.402375	COREAD
NUDT16P1	-2.35448	2.48576	0.0275194	0.402375	COREAD
CCDC61	-0.747516	1.68866	0.0275278	0.402375	COREAD
NEBL	-2.65242	4.99567	0.0275309	0.402375	COREAD
RIMBP2	-3.44708	-0.753053	0.0275425	0.402375	COREAD
GID4	0.600502	3.2228	0.0275562	0.402375	COREAD
RSPH10B2	1.58334	-5.63929	0.0275725	0.402375	COREAD
SP9	-2.75359	-4.50579	0.0275913	0.402375	COREAD
LINC01564	-1.84966	-5.88488	0.0275928	0.402375	COREAD
MIB1	0.498606	6.23319	0.0276033	0.402375	COREAD
LRRC14	0.436006	5.50214	0.0276081	0.402375	COREAD
PADI1	-4.09668	0.561561	0.0276379	0.40245	COREAD
FABP3	-2.56774	-5.1813	0.0276467	0.40245	COREAD
TAGAP	-2.09981	-5.28321	0.027658	0.40245	COREAD
YTHDF1	-0.420189	6.67325	0.0277029	0.402572	COREAD
RBBP8	0.625339	5.51671	0.0277054	0.402572	COREAD
PER2	0.626434	4.41705	0.0277312	0.402572	COREAD
SDPR	-3.02954	-3.45577	0.027736	0.402572	COREAD
ALG8	-0.604641	5.20496	0.0277549	0.402572	COREAD
PSIP1	0.623586	6.54975	0.0277559	0.402572	COREAD
FLJ37453	-2.20949	0.73992	0.0278014	0.403016	COREAD
RBM43	2.10777	1.24561	0.0278816	0.403773	COREAD
KLHL6	-1.65976	-6.02052	0.0278835	0.403773	COREAD
SLC44A2	-1.06508	6.60632	0.0279183	0.403867	COREAD
EXOSC7	-0.498437	5.32874	0.0279199	0.403867	COREAD
ZNF732	0.892451	-6.81732	0.0279719	0.4039	COREAD
TMX1	0.425657	6.40334	0.0279797	0.4039	COREAD
KIAA0753	0.403009	4.54592	0.0279848	0.4039	COREAD
SP2	-0.410158	4.6522	0.0279913	0.4039	COREAD
PTP4A1	0.420173	7.39704	0.0280373	0.4039	COREAD
PPM1G	-0.321462	7.82968	0.0280399	0.4039	COREAD
CORO1B	-0.564346	6.77589	0.0280564	0.4039	COREAD
ADAP1	-1.95551	5.78606	0.0280625	0.4039	COREAD
ZNF296	-1.33058	1.22872	0.0280748	0.4039	COREAD
A4GALT	-3.19112	-0.32953	0.0280789	0.4039	COREAD
MSH2	-0.610979	6.31302	0.0280945	0.4039	COREAD
RAB30-AS1	-0.770732	2.58722	0.0281018	0.4039	COREAD
DUSP2	-2.58811	1.69495	0.0281321	0.404079	COREAD
ABCF3	-0.25919	5.76575	0.0281514	0.404079	COREAD
UCP2	-2.66206	3.71074	0.0281764	0.404079	COREAD
DKC1	-0.474183	7.87068	0.0281854	0.404079	COREAD
VCPKMT	0.462612	3.10595	0.0281891	0.404079	COREAD
TPCN1	-0.538858	6.0017	0.0282096	0.404158	COREAD
S100PBP	0.673166	4.32967	0.0282342	0.404243	COREAD
GPR158	3.42362	-2.39687	0.0282455	0.404243	COREAD
ACVRL1	-3.58479	-2.36389	0.0283103	0.404955	COREAD
FGF14-AS2	0.920329	-6.99586	0.0283496	0.405302	COREAD
RBM4	-0.373568	6.66481	0.0283879	0.405636	COREAD
RAB37	-2.76327	-0.952954	0.028428	0.405994	COREAD
PPM1B	-0.367017	5.7209	0.0284484	0.406071	COREAD
DUBR	2.61935	-1.50846	0.0284853	0.406383	COREAD
KRTAP4-1	-2.30969	-4.77824	0.0285349	0.406387	COREAD
FAM196A	1.63319	-5.98445	0.0285498	0.406387	COREAD
HACD2	-0.434468	6.66772	0.0285621	0.406387	COREAD
MRAP2	2.94727	-4.59687	0.0285623	0.406387	COREAD
ZBED6CL	-0.945112	3.8175	0.0285706	0.406387	COREAD
SLC25A21	2.7544	-3.46613	0.0285957	0.406387	COREAD
CSTL1	-1.64945	-6.02789	0.0286178	0.406387	COREAD
MIR941-2	1.23469	-6.13955	0.0286302	0.406387	COREAD
TMX3	0.575645	5.34069	0.0286588	0.406387	COREAD
ZNF688	-1.6476	1.52043	0.0286636	0.406387	COREAD
CAMK1G	1.49625	-6.67518	0.0286723	0.406387	COREAD
ZNHIT2	-0.506696	3.23827	0.0286756	0.406387	COREAD
MSRB1	-0.638699	4.57498	0.0286946	0.406387	COREAD
FAM101B	2.33256	-1.43823	0.0286964	0.406387	COREAD
ATG14	0.358619	4.56363	0.0287412	0.406808	COREAD
SCART1	1.38719	1.75851	0.028782	0.406961	COREAD
LBR	-0.640892	7.56979	0.0287841	0.406961	COREAD
SGIP1	1.88257	-6.6467	0.0287973	0.406961	COREAD
TRUB1	0.372131	5.30934	0.0288222	0.40707	COREAD
LOC100506142	1.27927	-6.56129	0.0288445	0.40707	COREAD
POLR3F	0.474209	3.75035	0.0288502	0.40707	COREAD
SKP1	-0.319698	7.68335	0.0288986	0.40754	COREAD
RPL34	0.500792	8.46414	0.0289356	0.407849	COREAD
ZKSCAN3	0.664435	2.25132	0.0289591	0.407967	COREAD
GCM2	0.976222	-6.97989	0.029036	0.408672	COREAD
RNASE6	-2.97783	-3.044	0.0290433	0.408672	COREAD
CNOT1	-0.398587	8.628	0.0290546	0.408672	COREAD
TAS2R10	1.54465	-6.39496	0.0290836	0.408867	COREAD
CP	-1.28447	-2.68651	0.0291203	0.40917	COREAD
MBD1	0.456193	5.58036	0.0291703	0.409465	COREAD
EIF2B3	-0.597382	4.12644	0.0291716	0.409465	COREAD
SPSB2	-0.583942	3.03618	0.029283	0.41074	COREAD
NIN	0.692186	5.78	0.0292929	0.41074	COREAD
LENG8-AS1	-0.862388	1.38379	0.0293588	0.411448	COREAD
PSMC1P5	0.571437	-7.09555	0.0293739	0.411448	COREAD
NIFK-AS1	-1.29335	0.91072	0.0294028	0.411639	COREAD
LOC100506127	-1.08638	2.04148	0.0294264	0.411694	COREAD
NEK5	2.07763	-3.35566	0.0294372	0.411694	COREAD
ND3	-0.672927	9.89419	0.0294825	0.412114	COREAD
C10orf82	-2.77683	-3.81514	0.0295555	0.412772	COREAD
RBM6	-0.402662	6.37599	0.0295715	0.412772	COREAD
LOC101929505	0.455014	-7.12881	0.0295825	0.412772	COREAD
DENND2C	-3.11027	-2.61527	0.02961	0.412772	COREAD
CDA	-3.38084	0.394548	0.0296202	0.412772	COREAD
JADE2	-0.626738	5.76838	0.0296214	0.412772	COREAD
FAM213A	-1.23388	4.77374	0.0296605	0.412984	COREAD
ZGLP1	1.93615	-0.674673	0.0296694	0.412984	COREAD
RING1	0.366279	4.96184	0.0296825	0.412984	COREAD
SLC46A3	-1.73232	1.80493	0.0297085	0.413065	COREAD
TCTA	-0.574804	4.62353	0.0297189	0.413065	COREAD
BZRAP1	-3.22322	0.0196369	0.0298002	0.413982	COREAD
PRR19	-1.6048	-1.01666	0.029838	0.414294	COREAD
BTNL3	-3.12322	-2.06328	0.0299467	0.415589	COREAD
UHMK1	0.436948	7.40521	0.0299968	0.416071	COREAD
RABEP2	-0.576075	4.20491	0.0300401	0.416458	COREAD
DKK1	-3.99177	2.45638	0.0301167	0.417304	COREAD
TXNDC9	-0.591378	4.79983	0.0301718	0.417479	COREAD
TRAPPC8	0.395375	5.27996	0.0301751	0.417479	COREAD
RNF213	-0.8146	7.68833	0.0301757	0.417479	COREAD
FOXO4	-0.914309	3.10085	0.0302101	0.417715	COREAD
ABHD11-AS1	-2.69279	-4.40318	0.0302237	0.417715	COREAD
TET2	0.747815	4.53786	0.0302804	0.417744	COREAD
SPATC1	2.15658	-4.29025	0.0302948	0.417744	COREAD
FPGS	-0.517798	5.79309	0.0302956	0.417744	COREAD
MVK	-0.584064	4.51347	0.0302983	0.417744	COREAD
EGLN3	-1.80653	2.63541	0.0303031	0.417744	COREAD
NFATC2	-2.62825	0.770834	0.0303305	0.417907	COREAD
LOC643733	0.765922	-7.03998	0.0303481	0.417937	COREAD
ATP6AP1	-0.663579	6.8814	0.0303792	0.418152	COREAD
TMEM27	-3.06746	-2.57095	0.030425	0.418199	COREAD
PCDHB5	1.99449	-6.44983	0.0304649	0.418199	COREAD
ADGRG7	-2.89193	-5.1404	0.0304719	0.418199	COREAD
GABARAPL2	-0.450244	5.65725	0.0304798	0.418199	COREAD
CDHR1	-4.57063	-2.20738	0.0304805	0.418199	COREAD
CNTLN	3.53282	-0.00105421	0.0305021	0.418199	COREAD
OR2H2	1.06812	-6.95364	0.0305034	0.418199	COREAD
NNAT	-1.77142	0.767279	0.0305132	0.418199	COREAD
NMNAT2	-3.22642	-3.07491	0.030522	0.418199	COREAD
OFD1	-0.680589	4.86979	0.0305695	0.418485	COREAD
NPR3	1.97882	-5.50564	0.030574	0.418485	COREAD
DDN	-2.24694	1.22415	0.03063	0.41904	COREAD
SSPO	-2.68182	-2.14222	0.0306527	0.419108	COREAD
SPIN3	-2.65807	0.999863	0.0306924	0.419108	COREAD
TMPRSS4	-3.99689	3.91286	0.0307011	0.419108	COREAD
PCF11	-0.342944	6.23559	0.0307165	0.419108	COREAD
PDX1	-1.77077	1.48965	0.0307186	0.419108	COREAD
EPB41L4B	-1.36227	5.30174	0.030741	0.419108	COREAD
C1orf210	-2.91083	1.33198	0.0307437	0.419108	COREAD
P2RX6	-2.59311	-3.33035	0.0307612	0.419117	COREAD
NEURL1B	-1.40932	4.39046	0.0307754	0.419117	COREAD
PDZD11	-0.545829	4.989	0.0308872	0.420427	COREAD
EAF1	0.392139	5.60537	0.0309125	0.42056	COREAD
SAXO1	0.437492	-7.13382	0.0309374	0.420686	COREAD
MAPK12	1.23974	3.77834	0.030953	0.420687	COREAD
BCL2L2	0.378605	5.73202	0.0310304	0.421139	COREAD
CCDC109B	1.06444	3.24023	0.031047	0.421139	COREAD
C11orf71	-2.6436	-1.56783	0.0310482	0.421139	COREAD
AAMDC	-1.92571	1.2429	0.0310487	0.421139	COREAD
LOC100507373	0.83279	1.35906	0.0310891	0.421274	COREAD
RAE1	-0.433378	6.23382	0.0310899	0.421274	COREAD
C9orf72	1.62426	2.95469	0.0311315	0.421626	COREAD
TMCO1	-0.472452	6.31406	0.0311575	0.421719	COREAD
CYTB	-0.662276	11.9958	0.0311696	0.421719	COREAD
PPP2R5E	0.312377	5.88039	0.0312152	0.421885	COREAD
KRT36	-2.28536	-5.57366	0.0312359	0.421885	COREAD
LINC00657	-0.568385	9.02191	0.0312397	0.421885	COREAD
PCOLCE	1.87714	0.205757	0.031249	0.421885	COREAD
[truncated: 24,993 more rows]
