# Supplementary material for: Pevonedistat (MLN4924): mechanism of cell death induction and therapeutic potential in colorectal cancer
Source: Cell Death Discov. 2020 Jul 21;6:61. doi: 10.1038/s41420-020-00296-w (PMC7374701; doi:10.1038/s41420-020-00296-w)
Supplement: Supplementary file 8 — Supplementary Table S3 [file 41420_2020_296_MOESM8_ESM.xlsx]

## Sheet: Sheet1
Term	Overlap	P.value	Adjusted.P.value	Old.P.value	Old.Adjusted.P.value	Odds.Ratio	Combined.Score	Genes	Definition
TGF-beta regulation of extracellular matrix	58/565	2.69667e-08	4.07198e-05	0	0	2.16571	37.7455	CNTNAP1;SLC2A1;PLOD2;SPINT2;SQRDL;CROT;HNMT;PCSK6;CLDN1;PPP1R13L;TNFSF10;BDKRB2;TIMP3;NRCAM;FADS1;IL11;EDN1;ARHGEF16;LMO7;AXIN2;DKK1;TM4SF1;ELF3;CEACAM6;CDHR5;CFB;KHDRBS3;KCNE3;C1S;MGST2;NEDD9;LTBP2;THBS2;HSPA13;PPL;TOB1;AKAP2;FUT4;SELENBP1;DPP4;SRPX2;CKB;GBP2;S100A10;GSTM3;TCF7L1;JUP;AKR1C1;AKR1C3;AKR1C2;GJB1;CYP24A1;QPCT;FGF18;CYP1A1;SPRY1;TGFBI;FBN1	Bioplanet
BDNF signaling pathway	28/261	4.94649e-05	0.037346	0	0	2.26328	22.4388	ABCB1;HSPB1;GATA3;GATA2;ADD3;AQP3;FGF2;AMOT;PCLO;BDKRB2;FADS1;S100A10;DUSP4;IL11;IGFBP4;AKR1C1;IGF2;AKR1C3;PLEKHA6;DKK1;RHOB;KRT19;RBMS1;TGFBI;RAMP1;HSPA1B;HIST1H2BD;FBN1	Bioplanet
Facilitative sodium-independent glucose transporters	44170	0.000141829	0.0713872	0	0	8.79044	77.8911	SLC2A9;SLC2A12;SLC2A1;SLC2A3;SLC2A6	Bioplanet
Nuclear receptors in lipid metabolism and toxicity	12632	0.000149344	0.0563772	0	0	4.96401	43.7293	ABCC3;ABCB1;CYP2B6;CYP24A1;VDR;NR1I2;NR1H3;CYP2E1	Bioplanet
Interferon alpha/beta signaling	23682	0.000189673	0.0572811	0	0	3.62605	31.0761	ISG20;IFITM1;IFI27;OAS1;ISG15;PTPN6;HLA-A;IRF6;GBP2;IFIT2;OASL	Bioplanet
Tight junction interactions	11140	0.000410287	0.103256	0	0	4.92264	38.39	CLDN4;CLDN3;CLDN9;CLDN23;F11R;CLDN1;CRB3	Bioplanet
Benzo(a)pyrene metabolism	44078	0.000521823	0.112565	0	0	9.37647	70.869	AKR1C1;AKR1C3;CYP1A1;AKR1C2	Bioplanet
Oncostatin M	28/311	0.000904907	0.170801	0	0	1.89941	13.3105	CDA;VIPR1;DYRK3;KLK1;C1S;SELENBP1;SLCO2B1;SNCG;ANXA9;ITGB6;XDH;IL11;EDN1;IL4R;MGMT;TNNC1;AKR1C1;KRT8;AKR1C3;ACSL5;PCOLCE;AMPD3;SULT2B1;EFNA1;CLDN4;KRT18;OAS1;CEACAM6	Bioplanet
Apoptotic cleavage of cell adhesion proteins	44139	0.00126629	0.212456	0	0	7.67165	51.1827	DSP;CDH1;PKP1;TJP2	Bioplanet
Drug metabolism: cytochrome P450	30621	0.00181942	0.274733	0	0	2.79599	17.6406	GSTM3;CYP2B6;MAOA;ALDH3B1;AKR1C1;AKR1C3;CYP1A1;MGST2;AKR1C2;CYP2E1;CYP3A5	Bioplanet
Cell junction organization	30987	0.00200588	0.275353	0	0	2.76271	17.161	CLDN4;CLDN3;JUP;CDH1;CLDN9;CLDN23;CTNNA1;PVRL4;F11R;CLDN1;CRB3	Bioplanet
Rho GTPase cycle	14/123	0.00207939	0.261657	0	0	2.40129	14.8296	VAV3;RASGRF2;ARHGEF16;ARHGAP29;RHOF;KALRN;RHOD;RHOB;FGD3;DEPDC7;CHN2;ARHGDIB;RAC3;RHOU	Bioplanet
Adherens junction cell adhesion	27303	0.00249799	0.290151	0	0	2.85095	17.0837	SMAD4;TCF7L1;CDH1;CTNNA1;RAC3;LMO7;PTPN6;PVRL4;BAIAP2;MAPK3	Bioplanet
Biosynthesis of unsaturated fatty acids	44317	0.0025524	0.275294	0	0	5.02311	29.9916	SCD5;ACOT2;ACOT1;ACOT4;FADS1	Bioplanet
RNA polymerase I promoter opening	11475	0.00296798	0.298776	0	0	4.0833	23.7643	HIST1H2BJ;HIST1H2AC;HIST2H2BE;HIST1H2BD;MAPK3;HIST1H2BC	Bioplanet
Cell-cell communication	14/129	0.00323967	0.305744	0	0	2.2896	13.1247	KIRREL;JUP;F11R;CLDN1;MAPK12;CLDN4;CLDN3;CDH1;CLDN9;CLDN23;CTNNA1;PTPN6;PVRL4;CRB3	Bioplanet
Neural crest differentiation	33543	0.00379001	0.336642	0	0	2.55019	14.2183	TFAP2A;TCF7L1;GJB1;CDH1;COL11A2;PMP22;HES1;AXIN2;FGF2;FGFR3;RHOB	Bioplanet
Metapathway biotransformation	17/174	0.00381695	0.3202	0	0	2.06121	11.4774	GSTM3;GAL3ST1;AKR1C1;AKR1C3;MGST2;AKR1C2;HNMT;KCNAB3;CYP4F12;CYP3A5;HS3ST1;SULT2B1;CYP2B6;CYP24A1;CYP1A1;CYP2E1;SULT1A3	Bioplanet
Cytochrome P450 metabolism of xenobiotics	42095	0.00450019	0.357647	0	0	5.62588	30.4002	CYP2B6;CYP1A1;CYP2E1;CYP3A5	Bioplanet
Steroid hormone biosynthesis	20668	0.00466125	0.351924	0	0	3.01386	16.1798	SULT2B1;STS;AKR1C1;AKR1C3;CYP1A1;AKR1C2;CYP3A5;HSD17B8	Bioplanet
Binding of RNA by insulin-like growth factor 2 mRNA binding proteins (IGF2BPs/IMPs/VICKZs)	44046	0.0049686	0.357266	0	0	7.91139	41.9669	IGF2;IGF2BP1;IGF2BP3	Bioplanet
Transport of glucose and other sugars, bile salts and organic acids, metal ions and amine compounds	35370	0.00570799	0.391776	0	0	2.41737	12.4879	SLC2A9;SLC44A3;SLC13A4;SLC44A2;SLC22A18;SLC2A12;SLC2A1;SLC39A5;SLC2A3;SLC6A20;SLC2A6	Bioplanet
MAP kinase pathway regulation through dual specificity phosphatases	44077	0.00719199	0.47217	0	0	7.03235	34.7031	DUSP4;DUSP2;MAPK3	Bioplanet
SLC-mediated transmembrane transport	21/251	0.00854763	0.537788	0	0	1.76509	8.40554	SLC44A3;SLC15A2;SLC13A4;SLC43A2;SLC44A2;SLC35D2;SLC2A12;SLC2A1;SLC3A1;SLC2A3;SLC6A20;SLC2A6;SLC2A9;SLC4A7;SLC9A3;SLC7A7;SLC9A5;SLC7A8;SLC22A18;SLCO2B1;SLC39A5	Bioplanet
Downregulation of MTA-3 in ER-negative breast tumors	43191	0.00900921	0.544156	0	0	4.68823	22.0793	CDH1;HSPB1;PDZK1;TUBA4A	Bioplanet
Tight junction	19/170	0.000461706	0.142206	0	0	2.35791	18.1101	CGN;F11R;CLDN1;TUBA4A;AMOT;SLC9A3R1;EPB41L4B;CLDN4;ACTR3C;CLDN3;MARVELD2;CLDN9;CLDN23;CFTR;TJP3;LLGL2;RAB8B;TJP2;CRB3	KEGG
Gastric cancer	17/149	0.000712034	0.109653	0	0	2.40705	17.4448	WNT10A;SMAD4;TCF7L1;ABCB1;JUP;CDX2;LRP5;AXIN2;MLH1;FGF2;WNT11;TERT;CDH1;FGF18;BCL2;CTNNA1;MAPK3	KEGG
Steroid hormone biosynthesis	22160	0.0019517	0.200375	0	0	3.16456	19.7438	SULT2B1;STS;AKR1C1;AKR1C3;CYP1A1;AKR1C2;CYP2E1;HSD17B8;CYP3A5	KEGG
Th17 cell differentiation	12/107	0.00474251	0.365173	0	0	2.36602	12.661	STAT5A;SMAD4;IL4R;NFATC2;RORA;NFATC1;GATA3;JAK2;IL2RG;MAPK12;IL27RA;MAPK3	KEGG
Adherens junction	26543	0.00679203	0.418389	0	0	2.63713	13.1646	TCF7L1;SMAD4;CDH1;CTNNA1;RAC3;LMO7;PTPN6;BAIAP2;MAPK3	KEGG
Biosynthesis of unsaturated fatty acids	46508	0.00800499	0.410923	0	0	3.90686	18.8611	SCD5;ACOT2;ACOT1;FADS1;ACOT4	KEGG
Arachidonic acid metabolism	23224	0.00951571	0.418691	0	0	2.67899	12.4702	PLA2G4F;CYP2B6;GPX3;GPX8;AKR1C3;CYP2E1;PLB1;PTGES	KEGG
Protein digestion and absorption	33147	0.0101198	0.389613	0	0	2.34412	10.7671	DPP4;SLC9A3;ACE2;COL27A1;SLC7A7;SLC7A8;KCNE3;COL11A2;SLC3A1;KCNN4	KEGG
Th1 and Th2 cell differentiation	33878	0.0117277	0.401347	0	0	2.29316	10.1949	JAG2;STAT5A;IL4R;NFATC2;NFATC1;GATA3;JAK2;IL2RG;MAPK12;MAPK3	KEGG
MAPK signaling pathway	23/295	0.0136223	0.419567	0	0	1.64485	7.06637	DUSP4;DUSP2;PLA2G4F;HSPA1L;RASGRF2;PDGFB;IGF2;HSPB1;NFATC1;FGF2;CACNA1H;MAPK12;EFNA1;EFNA2;ERBB3;FGF18;RAC3;MAP3K8;FGFR3;HSPA1B;CACNG4;MAP3K12;MAPK3	KEGG
Chemical carcinogenesis	30195	0.0154199	0.431756	0	0	2.31553	9.66062	GSTM3;CHRNA7;ALDH3B1;CYP1A1;MGST2;AKR1C2;CYP2E1;CYP3A5;SULT1A3	KEGG
Glutathione metabolism	20637	0.0161268	0.413921	0	0	2.63713	10.8842	GSTM3;GGT7;GGT6;GPX3;ANPEP;GPX8;MGST2	KEGG
B cell receptor signaling pathway	26146	0.0188176	0.445833	0	0	2.37713	9.44425	VAV3;IFITM1;INPP5D;RAC3;NFATC2;NFATC1;PTPN6;MAPK3	KEGG
Histidine metabolism	45017	0.0216209	0.475661	0	0	3.66905	14.0675	AOC1;MAOA;ALDH3B1;HNMT	KEGG
Ether lipid metabolism	17319	0.0228536	0.469261	0	0	2.69324	10.1768	PLA2G4F;GAL3ST1;LPCAT2;GDPD1;GDPD3;PLB1	KEGG
Metabolism of xenobiotics by cytochrome P450	27242	0.0235794	0.453904	0	0	2.28076	8.54688	GSTM3;CYP2B6;ALDH3B1;AKR1C1;CYP1A1;MGST2;CYP2E1;CYP3A5	KEGG
Arginine and proline metabolism	18050	0.0275023	0.498277	0	0	2.58331	9.2831	AOC1;MAOA;AZIN2;SAT2;CKB;AGMAT	KEGG
Parathyroid hormone synthesis, secretion and action	10/106	0.0288571	0.493778	0	0	1.99029	7.05636	SLC9A3R1;MMP25;MMP24;CYP24A1;VDR;ITPR1;BCL2;LRP5;GATA3;MAPK3	KEGG
Influenza A	14/171	0.0330971	0.536522	0	0	1.72724	5.88698	IL33;HSPA1L;TMPRSS4;TNFRSF10B;TMPRSS2;TMPRSS13;MAPK12;PYCARD;IFIH1;OAS1;TNFSF10;JAK2;HSPA1B;MAPK3	KEGG
Wnt signaling pathway	13/158	0.0377387	0.581175	0	0	1.73583	5.68845	RNF43;WNT10A;SMAD4;TCF7L1;LRP5;NFATC2;NFATC1;AXIN2;DKK1;NKD1;WNT11;RAC3;NOTUM	KEGG
Cell adhesion molecules (CAMs)	12/145	0.0430691	0.63168	0	0	1.74596	5.49096	CLDN4;CNTNAP1;CLDN3;NLGN2;CDH1;CLDN9;CLDN23;ICAM2;NRCAM;HLA-A;F11R;CLDN1	KEGG
Bladder cancer	15097	0.0432776	0.605887	0	0	2.57281	8.07893	CDH1;MDM2;THBS1;FGFR3;MAPK3	KEGG
Necroptosis	13/162	0.0446739	0.598242	0	0	1.69297	5.26238	STAT5A;IL33;PLA2G4F;RIPK3;TNFRSF10B;PYCARD;H2AFJ;SMPD1;TNFSF10;BCL2;HIST1H2AG;JAK2;HIST1H2AC	KEGG
Pathways in cancer	34/530	0.045965	0.589884	0	0	1.3534	4.16829	PDGFB;LRP5;SLC2A1;MGST2;IL2RG;FGF2;WNT11;TERT;CDH1;CTNNA1;BDKRB2;RAC3;HES1;JAK2;MAPK3;JAG2;STAT5A;GSTM3;WNT10A;EGLN3;EDN1;SMAD4;TCF7L1;IL4R;JUP;PTCH1;IGF2;AXIN2;MLH1;LPAR5;FGF18;MDM2;BCL2;FGFR3	KEGG
AGE-RAGE signaling pathway in diabetic complications	9/100	0.0476657	0.587241	0	0	1.89873	5.77888	STAT5A;SMAD4;EDN1;BCL2;NFATC1;JAK2;NOX1;MAPK12;MAPK3	KEGG
Stabilization and expansion of the E-cadherin adherens junction	15189	0.0005858	0.122432	0	0	4.1165	30.6372	EFNA1;CAMSAP3;LIMA1;CDH1;CTNNA1;MGAT3;AQP3;PLEKHA7	NCI-Nature
Beta2 integrin cell surface interactions	47239	0.0108928	1	0	0	3.63742	16.4399	SPON2;F10;ICAM2;TGFBI;F11R	NCI-Nature
Nectin adhesion pathway	47239	0.0108928	0.758866	0	0	3.63742	16.4399	CDH1;PDGFB;CTNNA1;F11R;CLDN1	NCI-Nature
HIF-1-alpha transcription factor network	24320	0.0124723	0.651679	0	0	2.55722	11.2115	EDN1;EGLN3;SMAD4;ABCB1;TERT;SLC2A1;RORA;GATA2	NCI-Nature
E-cadherin signaling in keratinocytes	44287	0.015746	0.658181	0	0	4.01849	16.6814	JUP;CDH1;CTNNA1;FMN1	NCI-Nature
EPO signaling pathway	12175	0.018641	0.649327	0	0	3.19652	12.7298	STAT5A;BCL2;PTPN6;JAK2;SH2B3	NCI-Nature
Validated transcriptional targets of deltaNp63 isoforms	16589	0.0187643	0.560249	0	0	2.81294	11.1837	TCF7L1;VDR;PERP;BDKRB2;MDM2;HES1	NCI-Nature
Posttranslational regulation of adherens junction stability and dissassembly	17685	0.0251063	0.655903	0	0	2.63713	9.71686	DSP;JUP;CDH1;CTNNA1;IGF2;PTPN6	NCI-Nature
ErbB4 signaling events	14001	0.0325157	0.755087	0	0	2.77593	9.51042	STAT5A;DLG4;MDM2;JAK2;MAPK3	NCI-Nature
Regulation of RAC1 activity	14001	0.0325157	0.679578	0	0	2.77593	9.51042	EPS8;VAV3;RASGRF2;CHN2;KALRN	NCI-Nature
IL27-mediated signaling events	46113	0.032654	0.620425	0	0	3.2457	11.1061	STAT5A;GATA3;JAK2;IL27RA	NCI-Nature
Signaling events mediated by Stem cell factor receptor (c-Kit)	19146	0.0355788	0.619664	0	0	2.43427	8.12075	STAT5A;BCL2;PTPN6;JAK2;SH2B3;MAPK3	NCI-Nature
Glucocorticoid receptor regulatory network	30164	0.0402663	0.647358	0	0	2.05825	6.61159	STAT5A;VIPR1;MDM2;NFATC1;GATA3;PBX1;FKBP5;MAPK3	NCI-Nature
TRAIL signaling pathway	46844	0.0415354	0.620065	0	0	3.01386	9.58773	SMPD1;TNFSF10;TNFRSF10B;MAPK3	NCI-Nature
RAC1 signaling pathway	19876	0.0417284	0.581416	0	0	2.34412	7.44626	STAT5A;CDH1;CTNNA1;NOXO1;BAIAP2;NOX1	NCI-Nature
Caspase Cascade in Apoptosis	20241	0.0450388	0.588319	0	0	2.3015	7.13517	TFAP2A;KRT18;ARHGDIB;TNFSF10;BCL2;TNFRSF10B	NCI-Nature
S1P3 pathway	47209	0.0464383	0.570918	0	0	2.90994	8.93243	PDGFB;S1PR2;JAK2;MAPK3	NCI-Nature
Nuclear Receptors Meta-Pathway WP2882	36/319	1.35686e-06	0.000640438	0	0	2.38086	32.1662	ABCB1;SERPINA1;NR1I2;PDGFB;SLC2A1;MGST2;SLC2A3;SLC6A20;SLC2A6;CYP3A5;EPB41L4B;CYP2B6;SRPX2;SLCO2B1;PDK4;SLC39A5;HES1;TNS4;ABCC3;GSTM3;IL11;PPP1R14C;VDR;GPX3;SLC2A12;NR1H3;SERPINB9;CYP4F12;FABP1;SLC2A9;ADGRF4;CDC42EP3;CYP1A1;SPRY1;CES3;FKBP5	Wiki
Nuclear Receptors in Lipid Metabolism and Toxicity WP299	12267	0.000119114	0.0281108	0	0	5.11444	46.2111	ABCC3;ABCB1;CYP2B6;CYP24A1;VDR;NR1I2;NR1H3;CYP2E1	Wiki
Prostaglandin Synthesis and Regulation WP98	16681	0.00022065	0.0347156	0	0	4.21941	35.5229	EDN1;HPGD;ANXA4;AKR1C1;ANXA5;AKR1C3;AKR1C2;S100A10;PTGES	Wiki
Benzo(a)pyrene metabolism WP696	44078	0.000521823	0.0615752	0	0	9.37647	70.869	AKR1C1;CYP1A1;AKR1C3;AKR1C2	Wiki
Epithelial to mesenchymal transition in colorectal cancer WP4239	18/159	0.000552627	0.052168	0	0	2.38834	17.9146	JAG2;DSP;WNT10A;SMAD4;JUP;TMPRSS4;LRP5;CLDN1;MAPK12;CLDN4;CLDN3;WNT11;CDH1;CLDN9;CLDN23;PKP1;MAPK3;CRB3	Wiki
Mesodermal Commitment Pathway WP2857	17/147	0.000609813	0.047972	0	0	2.43979	18.0602	VAV3;SMAD4;TCF7L1;SLC2A12;ARID5B;GATA3;AXIN2;DKK1;C9ORF72;TRERF1;PBX1;PARP8;CCDC88A;RGS10;WDFY2;JAK2;FOXA2	Wiki
White fat cell differentiation WP4149	11871	0.000624501	0.0421092	0	0	4.61498	34.0519	STAT5A;TCF7L1;CTNNA1;NR1H3;RORA;GATA3;GATA2	Wiki
Pregnane X Receptor pathway WP2876	12236	0.000760568	0.0448735	0	0	4.47513	32.1379	ABCC3;ABCB1;SRPX2;CYP2B6;NR1I2;CYP3A5;CYP4F12	Wiki
Hypothetical Craniofacial Development Pathway WP3655	44015	0.00321832	0.168783	0	0	9.04159	51.8888	TFAP2A;ARHGAP29;IRF6	Wiki
IL-4 Signaling Pathway WP395	19937	0.00370951	0.175089	0	0	3.12549	17.4929	STAT5A;IL4R;INPP5D;PTPN6;GATA3;JAK2;IL2RG;MAPK3	Wiki
Preimplantation Embryo WP3527	21398	0.00578985	0.248437	0	0	2.90994	14.991	TCF7L1;CDX2;CDH1;GATA3;GATA2;AQP3;BARX2;PBX1	Wiki
Metapathway biotransformation Phase I and II WP702	17/183	0.00632205	0.248667	0	0	1.95983	9.92404	GSTM3;GAL3ST1;GPX3;AKR1C1;AKR1C3;MGST2;AKR1C2;HNMT;KCNAB3;CYP4F12;CYP3A5;HS3ST1;SULT2B1;CYP2B6;CYP24A1;CYP1A1;CYP2E1	Wiki
Drug Induction of Bile Acid Pathway WP2289	42826	0.00727595	0.264173	0	0	4.96401	24.4387	ABCC3;ABCB1;VDR;NR1I2	Wiki
Neural Crest Differentiation WP2064	11/101	0.00831888	0.280465	0	0	2.2977	11.0042	TFAP2A;TCF7L1;GJB1;CDH1;COL11A2;PMP22;HES1;AXIN2;FGF2;FGFR3;RHOB	Wiki
NRF2 pathway WP2884	14/146	0.0095984	0.30203	0	0	2.023	9.3992	ABCC3;GSTM3;SERPINA1;GPX3;SLC2A12;PDGFB;SLC2A1;MGST2;SLC2A3;SLC6A20;SLC2A6;SLC2A9;SLC39A5;CES3	Wiki
Apoptosis-related network due to altered Notch3 in ovarian cancer WP2864	19541	0.0121034	0.35705	0	0	2.7864	12.2999	VAV3;ERBB3;ANXA5;CTNNA1;HSPB1;TNFRSF10B;THBS1	Wiki
MAPK Signaling Pathway WP382	20/246	0.0135397	0.375926	0	0	1.71521	7.37904	DUSP4;DUSP2;PLA2G4F;HSPA1L;RASGRF2;PDGFB;HSPB1;NFATC1;FGF2;CACNA1H;MAPK12;FGF18;RAC3;MAP3K8;FGFR3;HSPA1B;FGF11;CACNG4;MAP3K12;MAPK3	Wiki
Endoderm Differentiation WP2853	13/141	0.0166206	0.435828	0	0	1.94512	7.96937	DUSP4;VAV3;SMAD4;DUSP2;TCF7L1;SLC2A12;DKK1;TRERF1;PBX1;PARP8;RGS10;WDFY2;FOXA2	Wiki
Oxidative Stress WP408	12175	0.018641	0.463081	0	0	3.19652	12.7298	MAOA;GPX3;CYP1A1;XDH;NOX1	Wiki
Kit receptor signaling pathway WP304	21732	0.0210159	0.495975	0	0	2.50304	9.66793	STAT5A;GRB7;INPP5D;BCL2;PTPN6;JAK2;MAPK3	Wiki
Cell-type Dependent Selectivity of CCK2R Signaling WP3679	41334	0.0212537	0.477703	0	0	4.86855	18.7499	DAGLA;ITPR1;RYR3	Wiki
MFAP5-mediated ovarian cancer cell motility and invasiveness WP3301	41334	0.0212537	0.455989	0	0	4.86855	18.7499	TNNC1;RYR3;MAPK3	Wiki
ESC Pluripotency Pathways WP3931	11/116	0.021831	0.448011	0	0	2.00058	7.65107	WNT10A;SMAD4;WNT11;FGF18;PDGFB;MDM2;LRP5;FGF2;FGFR3;FGF11;MAPK12	Wiki
Photodynamic therapy-induced NFE2L2 (NRF2) survival signaling WP3612	45383	0.0249973	0.491614	0	0	3.51617	12.9711	ABCC3;ABCC6;LOC105369239;MAPK12	Wiki
miRNA regulation of p53 pathway in prostate cancer WP3982	45383	0.0249973	0.471949	0	0	3.51617	12.9711	SESN3;PERP;MDM2;TNFRSF10B	Wiki
